# Supplementary material for: Living the Sweet Life: How Liquorilactobacillus hordei TMW 1.1822 Changes Its Behavior in the Presence of Sucrose in Comparison to Glucose
Source: Foods. 2020 Aug 21;9(9):1150. doi: 10.3390/foods9091150 (PMC7555045; doi:10.3390/foods9091150)
Supplement: Supplementary file 1 [file foods-09-01150-s001.zip]

Archive with 9 entries (8 files):
- Suppl_excel_file_table2_08072020.xlsx
- __MACOSX/
- __MACOSX/._Suppl_excel_file_table2_08072020.xlsx
- Suppl_table1_PCR-primer_26052020.docx
- __MACOSX/._Suppl_table1_PCR-primer_26052020.docx
- Suppl_fig1_PCR_25052020.pptx
- __MACOSX/._Suppl_fig1_PCR_25052020.pptx
- Suppl_table3_16072020.xlsx
- __MACOSX/._Suppl_table3_16072020.xlsx
