# Supplementary material for: Living the Sweet Life: How Liquorilactobacillus hordei TMW 1.1822 Changes Its Behavior in the Presence of Sucrose in Comparison to Glucose
Source: Foods. 2020 Aug 21;9(9):1150. doi: 10.3390/foods9091150 (PMC7555045; doi:10.3390/foods9091150)
Supplement: Supplementary file 1 [file foods-09-01150-s001.zip › Suppl_excel_file_table2_08072020.xlsx]

## Sheet: L_hordei_Lysates_LFQ
Protein IDs	Mol. weight [kDa]	LFQ_glucose_average	LFQ_sucrose_average	Significance	-Log10 Student's T-test p-value	Log2 FC (sucrose - glucose)	NCBI annotation	subcellular localization	GO-number	RAST-ID	SEED Category
L_hordei_TMW11822_BSQ49_00005	42.035	30.6328	30.5921		0.926182	-0.0407009	DNA polymerase III subunit beta	Cytoplasmic	GO:0003887 GO:0006260 GO:0009360	fig.468911.3.peg.1	DNA Metabolism
L_hordei_TMW11822_BSQ49_00010	59.144	25.4803	25.2439		1.20968	-0.236366	NAD-dependent malic enzyme	Cytoplasmic	GO:not available	fig.468911.3.peg.2	Carbohydrates
L_hordei_TMW11822_BSQ49_00020	8.5437	27.7839	27.8193		0.188611	0.0353146	RNA-binding protein	Unknown	GO:not available	fig.468911.3.peg.4
L_hordei_TMW11822_BSQ49_00030	72.584	30.2872	30.2686		0.494206	-0.0185871	DNA gyrase subunit B	Cytoplasmic	GO:0003918 GO:0006265 GO:0009330	fig.468911.3.peg.6	Virulence, Disease and Defense
L_hordei_TMW11822_BSQ49_00035	91.752	30.4462	30.3906		0.80429	-0.0555553	DNA gyrase subunit A	Cytoplasmic	GO:0003916 GO:0003918 GO:0006265 GO:0009330	fig.468911.3.peg.7	Virulence, Disease and Defense
L_hordei_TMW11822_BSQ49_00040	10.721	32.688	32.7477		0.269175	0.0597267	30S ribosomal protein S6	Cytoplasmic	GO:0000314 GO:0003735 GO:0006412 GO:0022627	fig.468911.3.peg.8	Protein Metabolism
L_hordei_TMW11822_BSQ49_00045;L_hordei_TMW11822_BSQ49_04955	18.92	28.9124	28.9603		0.321715	0.0478954	single-stranded DNA-binding protein;single-stranded DNA-binding protein	Cytoplasmic;Cytoplasmic	GO:0003697 GO:0006260 GO:0006281 GO:0006310 GO:0006350;GO:0003697 GO:0006260 GO:0006281 GO:0006310 GO:0006350	fig.468911.3.peg.9;fig.468911.3.peg.973	DNA Metabolism;DNA Metabolism
L_hordei_TMW11822_BSQ49_00050	9.1696	30.1613	30.1732		0.0366173	0.0119438	30S ribosomal protein S18	Cytoplasmic	GO:0000314 GO:0003735 GO:0006412 GO:0022627	fig.468911.3.peg.10	Protein Metabolism
L_hordei_TMW11822_BSQ49_00060	76.115	28.486	28.5072		0.117716	0.0212345	hypothetical protein	Cytoplasmic	GO:0006310 GO:0008297	fig.468911.3.peg.12
L_hordei_TMW11822_BSQ49_00065	16.644	30.6114	30.589		0.425436	-0.0223675	50S ribosomal protein L9	Cytoplasmic	GO:0000311 GO:0003735 GO:0006412 GO:0022625	fig.468911.3.peg.13	Protein Metabolism
L_hordei_TMW11822_BSQ49_00070	51.185	26.4944	26.5422		0.391035	0.0478516	replicative DNA helicase	Cytoplasmic	GO:0004003 GO:0006260	fig.468911.3.peg.14	DNA Metabolism
L_hordei_TMW11822_BSQ49_00075	47.913	31.753	32.077	+	4.74767	0.324068	adenylosuccinate synthase	Cytoplasmic	GO:0004019 GO:0009152	fig.468911.3.peg.15	Nucleosides and Nucleotides
L_hordei_TMW11822_BSQ49_00080	18.171	24.6563	24.6081		0.162761	-0.0482521	acyl-CoA thioesterase	Unknown	GO:0010124	fig.468911.3.peg.17
L_hordei_TMW11822_BSQ49_00090	31.932	29.1295	29.1532		0.211719	0.0236969	2,5-diketo-D-gluconic acid reductase	Cytoplasmic	GO:not available	fig.468911.3.peg.18
L_hordei_TMW11822_BSQ49_00155	27.303	28.8075	28.8355		0.182699	0.0280304	DNA-binding response regulator	Cytoplasmic	GO:0000156 GO:0000160 GO:0003700 GO:0006355 GO:0006796	fig.468911.3.peg.31
L_hordei_TMW11822_BSQ49_00160	69.863	26.6752	26.6268		0.413395	-0.0484047	cell wall metabolism sensor histidine kinase WalK	CytoplasmicMembrane	GO:0000155 GO:0000160 GO:0006796 GO:0006817	fig.468911.3.peg.32
L_hordei_TMW11822_BSQ49_00165	51.772	26.7293	26.6808		0.429667	-0.0484982	hypothetical protein	Unknown	GO:not available	fig.468911.3.peg.33
L_hordei_TMW11822_BSQ49_00170	30.437	25.7802	25.6956		0.590026	-0.0845661	hypothetical protein	Unknown	GO:not available	fig.468911.3.peg.34
L_hordei_TMW11822_BSQ49_00175	30.079	24.4314	24.0662		0.370206	-0.365238	MBL fold metallo-hydrolase	Cytoplasmic	GO:0004416 GO:0019243	fig.468911.3.peg.35
L_hordei_TMW11822_BSQ49_00180	45.285	27.5837	27.497		0.777142	-0.0866795	serine protease	CytoplasmicMembrane	GO:0004252 GO:0005515 GO:0006508 GO:0006950 GO:0030288	fig.468911.3.peg.36
L_hordei_TMW11822_BSQ49_00185	18.073	23.9075	23.4646		0.571412	-0.442867	23S rRNA (pseudouridine(1915)-N(3))-methyltransferase RlmH	Cytoplasmic	GO:0005737 GO:0070037 GO:0070475	fig.468911.3.peg.37	RNA Metabolism
L_hordei_TMW11822_BSQ49_00190	33.785	24.3076	24.392		0.309803	0.0843582	alpha/beta hydrolase	Unknown	GO:not available	fig.468911.3.peg.38
L_hordei_TMW11822_BSQ49_00210	28.152	30.3099	30.336		0.251121	0.0260849	deoxynucleoside kinase	Cytoplasmic	GO:0004798 GO:0015949	fig.468911.3.peg.42	Nucleosides and Nucleotides
L_hordei_TMW11822_BSQ49_00220	16.846	29.438	29.4231		0.113071	-0.0148602	universal stress protein	Cytoplasmic	GO:not available	fig.468911.3.peg.44
L_hordei_TMW11822_BSQ49_00240	51.467	28.3362	28.3671		0.235446	0.0309715	tRNA uridine-5-carboxymethylaminomethyl(34) synthesis GTPase MnmE	Cytoplasmic	GO:0003924 GO:0006400	fig.468911.3.peg.49	RNA Metabolism
L_hordei_TMW11822_BSQ49_00245	70.341	29.0603	29.0543		0.0670559	-0.00595665	tRNA uridine-5-carboxymethylaminomethyl(34) synthesis enzyme MnmG	Cytoplasmic	GO:0006400 GO:0016740	fig.468911.3.peg.50	RNA Metabolism
L_hordei_TMW11822_BSQ49_00265	41.33	29.1819	29.4792	+	4.45658	0.297325	pyruvate dehydrogenase (acetyl-transferring) E1 component subunit alpha	Cytoplasmic	GO:0004739 GO:0006086 GO:0045250	fig.468911.3.peg.54	Carbohydrates
L_hordei_TMW11822_BSQ49_00270	35.321	30.1091	30.4653	+	4.56878	0.356173	alpha-ketoacid dehydrogenase subunit beta	Cytoplasmic	GO:0005737 GO:0008615 GO:0008661 GO:0009228 GO:0009240	fig.468911.3.peg.55	Carbohydrates
L_hordei_TMW11822_BSQ49_00275	48.219	29.7688	29.9614		3.80165	0.192598	dienelactone hydrolase	Cytoplasmic	GO:0004742 GO:0006086 GO:0045254	fig.468911.3.peg.56	Cofactors, Vitamins, Prosthetic Groups, Pigments
L_hordei_TMW11822_BSQ49_00280	49.782	29.3152	29.536		2.76232	0.220827	dihydrolipoyl dehydrogenase	Cytoplasmic	GO:0004148 GO:0005624 GO:0006096 GO:0045454 GO:0051068	fig.468911.3.peg.57	Carbohydrates
L_hordei_TMW11822_BSQ49_00285	38.25	28.9676	29.2419		2.29091	0.274368	lipoate--protein ligase	Cytoplasmic	GO:0006464 GO:0017118	fig.468911.3.peg.58	Cofactors, Vitamins, Prosthetic Groups, Pigments
L_hordei_TMW11822_BSQ49_00295	30.209	27.0869	28.0099		0.35943	0.923	DNA integration/recombination/inversion protein	Cytoplasmic	GO:not available	fig.468911.3.peg.60
L_hordei_TMW11822_BSQ49_00310	10.115	28.0318	28.0783		0.183805	0.046524	hypothetical protein	Cytoplasmic	GO:0008864 GO:0009152	fig.468911.3.peg.63
L_hordei_TMW11822_BSQ49_00315	46.771	28.8992	29.0047		0.819946	0.105488	PFL family protein	Cytoplasmic	GO:not available	fig.468911.3.peg.64
L_hordei_TMW11822_BSQ49_00320	28.221	23.1234	24.7681	+	2.32909	1.64465	DeoR family transcriptional regulator	Cytoplasmic	GO:not available	fig.468911.3.peg.65	Carbohydrates
L_hordei_TMW11822_BSQ49_00325	33.122	30.1462	31.3624	+	8.37175	1.21625	1-phosphofructokinase	Cytoplasmic	GO:0008662	fig.468911.3.peg.66	Carbohydrates
L_hordei_TMW11822_BSQ49_00330	68.634	30.5249	31.6984	+	9.08399	1.17345	PTS fructose transporter subunit IIC	CytoplasmicMembrane	GO:not available	fig.468911.3.peg.67	Carbohydrates
L_hordei_TMW11822_BSQ49_00335	17.039	29.1876	29.0901		1.58413	-0.0974846	AsnC family transcriptional regulator	Cytoplasmic	GO:not available	fig.468911.3.peg.68
L_hordei_TMW11822_BSQ49_00340	55.87	27.5322	27.5094		0.253183	-0.0227985	threonine synthase	Cytoplasmic	GO:0004795 GO:0009088	fig.468911.3.peg.69	Amino Acids and Derivatives
L_hordei_TMW11822_BSQ49_00345	46.693	27.8546	27.765		1.53359	-0.0896339	homoserine dehydrogenase	Cytoplasmic	GO:0006777 GO:0051539	fig.468911.3.peg.70	Amino Acids and Derivatives
L_hordei_TMW11822_BSQ49_00350	31.285	26.6867	26.6422		0.320156	-0.0445099	homoserine kinase	Unknown	GO:0004413 GO:0009088	fig.468911.3.peg.71	Amino Acids and Derivatives
L_hordei_TMW11822_BSQ49_00355	24.922	26.7992	26.7977		0.00798816	-0.00147247	multidrug MFS transporter	CytoplasmicMembrane	GO:not available	fig.468911.3.peg.72	Cell Wall and Capsule
L_hordei_TMW11822_BSQ49_00360	30.919	27.4642	27.4575		0.0756374	-0.00664711	exopolysaccharide biosynthesis protein	CytoplasmicMembrane	GO:not available	fig.468911.3.peg.73
L_hordei_TMW11822_BSQ49_00365	43.011	29.8544	29.8036		0.609703	-0.0507431	UDP-galactopyranose mutase	Cytoplasmic	GO:0008767 GO:0009273	fig.468911.3.peg.74
L_hordei_TMW11822_BSQ49_00370	45.238	26.4148	26.3113		0.435343	-0.103563	hypothetical protein	CytoplasmicMembrane	GO:not available	fig.468911.3.peg.75
L_hordei_TMW11822_BSQ49_00375	46.076	27.3081	27.1988		1.41534	-0.109386	DNA replication initiation protein	Cytoplasmic	GO:0016818 GO:0032297	fig.468911.3.peg.76
L_hordei_TMW11822_BSQ49_00385	53.788	25.5156	25.2467		4.25436	-0.268902	MFS transporter	CytoplasmicMembrane	GO:not available	fig.468911.3.peg.79
L_hordei_TMW11822_BSQ49_00390	42.253	27.7368	27.5944		1.38673	-0.142454	chorismate synthase	Unknown	GO:0004107 GO:0009423	fig.468911.3.peg.80	Amino Acids and Derivatives
L_hordei_TMW11822_BSQ49_00395	47.298	27.6081	27.4313		2.00215	-0.176809	3-phosphoshikimate 1-carboxyvinyltransferase	Unknown	GO:0003866 GO:0009423	fig.468911.3.peg.81	Amino Acids and Derivatives
L_hordei_TMW11822_BSQ49_00400	36.647	26.2037	26.0712		1.25276	-0.132549	prephenate dehydrogenase	Cytoplasmic	GO:0004616 GO:0006098
L_hordei_TMW11822_BSQ49_00405	20.175	26.0313	25.7622		1.15327	-0.269072	shikimate kinase	Unknown	GO:not available	fig.468911.3.peg.83	Amino Acids and Derivatives
L_hordei_TMW11822_BSQ49_00410	18.422	27.3067	26.9607	+	3.79375	-0.346033	Crp/Fnr family transcriptional regulator	CytoplasmicMembrane	GO:not available	fig.468911.3.peg.84
L_hordei_TMW11822_BSQ49_00415	30.984	29.6802	29.6974		0.119542	0.0171547	fatty acid-binding protein DegV	Cytoplasmic	GO:0005575 GO:0008150 GO:0016740	fig.468911.3.peg.85
L_hordei_TMW11822_BSQ49_00420	40.767	23.5741	23.5501		0.105829	-0.0240154	o-succinylbenzoate synthase	Cytoplasmic	GO:0009234 GO:0016836	fig.468911.3.peg.86	Cofactors, Vitamins, Prosthetic Groups, Pigments
L_hordei_TMW11822_BSQ49_00425	30.509	23.4979	23.5784		0.670963	0.0804424	2-succinyl-6-hydroxy-2, 4-cyclohexadiene-1-carboxylate synthase	Cytoplasmic	GO:0009234 GO:0070205	fig.468911.3.peg.87	Cofactors, Vitamins, Prosthetic Groups, Pigments
L_hordei_TMW11822_BSQ49_00430	62.752	26.7153	26.7612		0.58529	0.0459042	2-succinyl-5-enolpyruvyl-6-hydroxy-3- cyclohexene-1-carboxylic-acid synthase	Unknown	GO:0009234 GO:0070204	fig.468911.3.peg.88	Cofactors, Vitamins, Prosthetic Groups, Pigments
L_hordei_TMW11822_BSQ49_00435	48.334	24.295	24.502		1.97198	0.206997	hypothetical protein	Cytoplasmic	GO:0005737 GO:0008909 GO:0009234	fig.468911.3.peg.89	Cofactors, Vitamins, Prosthetic Groups, Pigments
L_hordei_TMW11822_BSQ49_00440	26.705	25.8206	25.7402		0.564357	-0.0804253	Crp/Fnr family transcriptional regulator	Cytoplasmic	GO:0003677 GO:0003700 GO:0006355 GO:0006808	fig.468911.3.peg.90	Stress Response
L_hordei_TMW11822_BSQ49_00470	80.15	27.2996	27.42		2.06558	0.120443	ornithine decarboxylase	Cytoplasmic	GO:0008150 GO:0016831	fig.468911.3.peg.96	Amino Acids and Derivatives
L_hordei_TMW11822_BSQ49_00475	51.23	32.4788	32.0693	+	4.2683	-0.409466	succinate-semialdehyde dehydrogenase	Cytoplasmic	GO:0004777 GO:0009013 GO:0009450 GO:0016620	fig.468911.3.peg.97
L_hordei_TMW11822_BSQ49_00480	36.027	26.5061	26.501		0.0304451	-0.00512886	thiamine biosynthesis protein ApbE	Cytoplasmic	GO:not available	fig.468911.3.peg.98	Regulation and Cell signaling
L_hordei_TMW11822_BSQ49_00485	63.761	28.6159	28.5761		0.526585	-0.0397377	alpha-glycerophosphate oxidase	Cytoplasmic	GO:0004368 GO:0006071 GO:0009331	fig.468911.3.peg.99	Fatty Acids, Lipids, and Isoprenoids
L_hordei_TMW11822_BSQ49_00490	26.111	24.3435	24.2689		0.297099	-0.0746098	lactate utilization protein C	Unknown	GO:0009055 GO:0055114	fig.468911.3.peg.100	Carbohydrates
L_hordei_TMW11822_BSQ49_00505	18.425	29.6999	29.5081		1.35274	-0.191845	DNA starvation/stationary phase protection protein	Cytoplasmic	GO:not available	fig.468911.3.peg.103	Stress Response
L_hordei_TMW11822_BSQ49_00510	20.187	26.7894	26.6882		0.832441	-0.101204	NADPH-dependent FMN reductase	Unknown	GO:0003674 GO:0046685	fig.468911.3.peg.104
L_hordei_TMW11822_BSQ49_00515	38.345	26.1254	26.1757		0.449921	0.0502243	luciferase	Cytoplasmic	GO:not available	fig.468911.3.peg.105
L_hordei_TMW11822_BSQ49_00520	24.629	25.4907	25.2932		1.0734	-0.197483	NADP oxidoreductase	Cytoplasmic	GO:0008679 GO:0046393	fig.468911.3.peg.106
L_hordei_TMW11822_BSQ49_00530	18.688	25.154	25.1152		0.0672052	-0.0387993	hypothetical protein	Unknown	GO:0003674 GO:0030436	fig.468911.3.peg.108
L_hordei_TMW11822_BSQ49_00535	22.735	31.5447	31.6641		1.93374	0.119455	nitroreductase	Unknown	GO:not available	fig.468911.3.peg.109
L_hordei_TMW11822_BSQ49_00540	28.551	29.7425	29.7051		0.46361	-0.0373096	protein tyrosine phosphatase	Cytoplasmic	GO:not available	fig.468911.3.peg.110
L_hordei_TMW11822_BSQ49_00555	55.734	26.1753	27.1282	+	7.13299	0.952946	glycerol kinase	Cytoplasmic	GO:0004370 GO:0006071	fig.468911.3.peg.113	Fatty Acids, Lipids, and Isoprenoids
L_hordei_TMW11822_BSQ49_00560	62.896	26.3341	27.081	+	5.77658	0.746872	glycerol-3-phosphate dehydrogenase	Cytoplasmic	GO:0004368 GO:0006071 GO:0009331	fig.468911.3.peg.114	Fatty Acids, Lipids, and Isoprenoids
L_hordei_TMW11822_BSQ49_00575	78.3	30.3522	30.3113		0.357763	-0.0408993	hypothetical protein	Extracellular	GO:0003674 GO:0030436	fig.468911.3.peg.117	Cell Wall and Capsule
L_hordei_TMW11822_BSQ49_00585	18.321	29.8521	29.8746		0.235412	0.0224686	2-Cys peroxiredoxin	Unknown	GO:0006979 GO:0051920	fig.468911.3.peg.119	Sulfur Metabolism
L_hordei_TMW11822_BSQ49_00595	31.017	29.5258	29.613		0.688038	0.087244	aldo/keto reductase	Cytoplasmic	GO:not available	fig.468911.3.peg.121
L_hordei_TMW11822_BSQ49_00600	50.511	27.742	27.7775		0.288089	0.0354443	class II fumarate hydratase	Cytoplasmic	GO:0004333 GO:0006099	fig.468911.3.peg.122	Carbohydrates
L_hordei_TMW11822_BSQ49_00605	50.215	28.3444	28.3058		0.626361	-0.0385952	flavocytochrome c	Cytoplasmic	GO:not available	fig.468911.3.peg.123	Respiration
L_hordei_TMW11822_BSQ49_00610	11.591	25.9605	27.1173	+	5.96458	1.1568	PTS sugar transporter subunit IIB	Cytoplasmic	GO:not available	fig.468911.3.peg.124	Carbohydrates
L_hordei_TMW11822_BSQ49_00615	56.644	25.3622	26.5731	+	7.61295	1.21091	6-phospho-beta-glucosidase	Cytoplasmic	GO:not available	fig.468911.3.peg.125	Carbohydrates
L_hordei_TMW11822_BSQ49_00620	95.701	32.0963	32.1515		0.60846	0.0551529	peptidase	Cytoplasmic	GO:not available	fig.468911.3.peg.127
L_hordei_TMW11822_BSQ49_00625	35.576	23.478	23.4957		0.0434655	0.0177555	2-dehydropantoate 2-reductase	Unknown	GO:0008677 GO:0015940	fig.468911.3.peg.128	Cofactors, Vitamins, Prosthetic Groups, Pigments
L_hordei_TMW11822_BSQ49_00675	42.757	25.2369	25.1711		0.527263	-0.0657501	galactonate dehydratase	Cytoplasmic	GO:not available	fig.468911.3.peg.139
L_hordei_TMW11822_BSQ49_00705	25.735	24.3483	24.4191		0.276711	0.0707512	DNA-binding response regulator	Cytoplasmic	GO:0000156 GO:0000160 GO:0003700 GO:0006355 GO:0006796	fig.468911.3.peg.145
L_hordei_TMW11822_BSQ49_00730	28.578	26.1109	25.988		0.405153	-0.122934	ABC transporter ATP-binding protein	CytoplasmicMembrane	GO:0005524 GO:0009898 GO:0015416 GO:0015716 GO:0055052	fig.468911.3.peg.150
L_hordei_TMW11822_BSQ49_00740	35.732	27.5609	27.5593		0.0211433	-0.00159454	peptide ABC transporter substrate-binding protein	Unknown	GO:not available	fig.468911.3.peg.152
L_hordei_TMW11822_BSQ49_00745	17.059	24.7958	25.0253		1.51017	0.229523	transcriptional regulator	Cytoplasmic	GO:not available	fig.468911.3.peg.153	RNA Metabolism
L_hordei_TMW11822_BSQ49_00750	30.581	27.4113	27.1366		1.58469	-0.274639	hydrolase	Unknown	GO:0008152 GO:0016787	fig.468911.3.peg.154
L_hordei_TMW11822_BSQ49_00760	31.543	29.9944	30.1326		1.79366	0.13821	fructokinase/branched chain amino acid--2-keto-4-methylthiobutyrate aminotransferase	Unknown	GO:not available	fig.468911.3.peg.156	Carbohydrates
L_hordei_TMW11822_BSQ49_00765	36.951	25.8776	25.7664		1.27456	-0.11116	LacI family transcriptional regulator	Cytoplasmic	GO:0003677 GO:0005975 GO:0006355 GO:0016563 GO:0016564	fig.468911.3.peg.157	Carbohydrates
L_hordei_TMW11822_BSQ49_00770	56.551	28.4605	28.9761	+	6.00706	0.515612	sucrose-6-phosphate hydrolase	Cytoplasmic	GO:not available	fig.468911.3.peg.158
L_hordei_TMW11822_BSQ49_00775	69.431	30.245	31.2836	+	8.10207	1.03858	PTS beta-glucoside transporter subunit EIIBCA	CytoplasmicMembrane	GO:not available	fig.468911.3.peg.159	Carbohydrates
L_hordei_TMW11822_BSQ49_00780	26.263	24.8585	24.7883		0.418616	-0.0702477	glycerophosphodiester phosphodiesterase	Cytoplasmic	GO:not available	fig.468911.3.peg.160	Carbohydrates
L_hordei_TMW11822_BSQ49_00790	99.698	25.9209	25.9263		0.0205759	0.00538063	magnesium-transporting ATPase	CytoplasmicMembrane	GO:not available	fig.468911.3.peg.162
L_hordei_TMW11822_BSQ49_00795	7.176	28.3106	28.4013		0.263849	0.0907021	hypothetical protein	Unknown	GO:0000276 GO:0015986 GO:0045263 GO:0045264 GO:0046933	fig.468911.3.peg.163
L_hordei_TMW11822_BSQ49_00850	34.015	29.646	29.5975		0.907532	-0.0485573	NADPH:quinone reductase	Cytoplasmic	GO:0008152 GO:0016655	fig.468911.3.peg.174
L_hordei_TMW11822_BSQ49_00855	72.224	29.6517	29.6816		0.531757	0.0299358	ABC transporter ATP-binding protein	CytoplasmicMembrane	GO:0005524 GO:0006810 GO:0042626	fig.468911.3.peg.175
L_hordei_TMW11822_BSQ49_00860	32.411	25.3086	25.4661		1.62287	0.157486	diacylglycerol kinase	Unknown	GO:0001727 GO:0005575 GO:0008150	fig.468911.3.peg.176
L_hordei_TMW11822_BSQ49_00865	33.838	29.5563	29.4987		0.669749	-0.0576248	oxidoreductase	Cytoplasmic	GO:not available	fig.468911.3.peg.177
L_hordei_TMW11822_BSQ49_00870	95.728	27.2217	27.304		1.47212	0.0822735	ATPase	CytoplasmicMembrane	GO:not available	fig.468911.3.peg.178
L_hordei_TMW11822_BSQ49_00875	13.987	26.9038	27.1982		1.68768	0.294395	mechanosensitive ion channel protein MscL	CytoplasmicMembrane	GO:0006810 GO:0022833	fig.468911.3.peg.179	Potassium metabolism
L_hordei_TMW11822_BSQ49_00880	35.363	30.6888	30.4453		3.64295	-0.243557	transcriptional regulator	Cytoplasmic	GO:0016563 GO:0045941	fig.468911.3.peg.180
L_hordei_TMW11822_BSQ49_00885	58	28.0835	28.1207		0.665389	0.0372295	ABC transporter ATP-binding protein	Cytoplasmic	GO:0005524 GO:0005575 GO:0008150	fig.468911.3.peg.182
L_hordei_TMW11822_BSQ49_00890	24.685	26.9276	26.8712		0.28833	-0.0564346	hypothetical protein	CytoplasmicMembrane	GO:not available	fig.468911.3.peg.183
L_hordei_TMW11822_BSQ49_00895	63.438	31.9541	31.8943		0.948811	-0.0598316	pyruvate oxidase	CytoplasmicMembrane	GO:0009444 GO:0047112	fig.468911.3.peg.184	Carbohydrates
L_hordei_TMW11822_BSQ49_00900	24.238	27.3459	27.3454		0.00315098	-0.000490189	NADH dehydrogenase	CytoplasmicMembrane	GO:not available	fig.468911.3.peg.185	Respiration
L_hordei_TMW11822_BSQ49_00905	17.787	27.9001	27.8561		0.198653	-0.0439587	hypothetical protein	Cytoplasmic	GO:not available	fig.468911.3.peg.186
L_hordei_TMW11822_BSQ49_00910	69.381	28.8686	28.8331		1.63215	-0.0355148	oligoendopeptidase F	Cytoplasmic	GO:0004222 GO:0006508	fig.468911.3.peg.187
L_hordei_TMW11822_BSQ49_00915	32.566	26.4351	26.5119		0.629579	0.0767307	homoserine O-succinyltransferase	Cytoplasmic	GO:0008899 GO:0009086
L_hordei_TMW11822_BSQ49_00920	50.293	26.997	27.0605		1.64559	0.063549	hemolysin	CytoplasmicMembrane	GO:not available	fig.468911.3.peg.190	Membrane Transport
L_hordei_TMW11822_BSQ49_00925	29.825	27.2702	27.2824		0.0880429	0.0121899	glutamate 5-kinase	Cytoplasmic	GO:0004349 GO:0006561	fig.468911.3.peg.191	Amino Acids and Derivatives
L_hordei_TMW11822_BSQ49_00930	45.612	29.5863	29.6057		0.278019	0.0194473	glutamate-5-semialdehyde dehydrogenase	Cytoplasmic	GO:0004350 GO:0006561	fig.468911.3.peg.192	Amino Acids and Derivatives
L_hordei_TMW11822_BSQ49_00935	35.277	30.1017	30.1383		0.474094	0.0366211	ribose-phosphate pyrophosphokinase	Cytoplasmic	GO:0004749 GO:0009152	fig.468911.3.peg.193	Nucleosides and Nucleotides
L_hordei_TMW11822_BSQ49_00940	25.062	28.2924	28.3536		1.90173	0.0611954	carbonate dehydratase	Cytoplasmic	GO:not available	fig.468911.3.peg.194
L_hordei_TMW11822_BSQ49_00945	136.73	25.2136	25.0123		2.76799	-0.201311	ATP-dependent helicase	CytoplasmicMembrane	GO:0000724 GO:0004003	fig.468911.3.peg.195	DNA Metabolism
L_hordei_TMW11822_BSQ49_00950	143.49	25.2504	25.1218		0.948111	-0.128544	helicase-exonuclease AddAB subunit AddA	Cytoplasmic	GO:0000724 GO:0004003 GO:0016818	fig.468911.3.peg.196	DNA Metabolism
L_hordei_TMW11822_BSQ49_00960	16.863	24.4671	24.1212		0.331827	-0.345844	transcriptional regulator	Unknown	GO:not available	fig.468911.3.peg.198
L_hordei_TMW11822_BSQ49_00970	30.512	27.6212	27.4785		1.93025	-0.142673	HAD family hydrolase	Cytoplasmic	GO:0008152 GO:0016787	fig.468911.3.peg.200
L_hordei_TMW11822_BSQ49_00980	37.343	28.0151	27.8355		2.47293	-0.179571	aldo/keto reductase	Cytoplasmic	GO:not available	fig.468911.3.peg.202
L_hordei_TMW11822_BSQ49_00985	17.685	25.7665	25.8265		0.420361	0.0599728	hypothetical protein	CytoplasmicMembrane	GO:not available	fig.468911.3.peg.203	Membrane Transport
L_hordei_TMW11822_BSQ49_00990	13.489	26.1304	26.0056		0.538659	-0.124718	VOC family virulence protein	Cytoplasmic	GO:0008687	fig.468911.3.peg.204	Metabolism of Aromatic Compounds
L_hordei_TMW11822_BSQ49_01000	35.134	29.4078	29.3163		1.15477	-0.0914936	prolyl aminopeptidase	Unknown	GO:not available	fig.468911.3.peg.206
L_hordei_TMW11822_BSQ49_01005	91.687	29.3044	29.3195		0.21672	0.0150681	Xaa-Pro dipeptidyl-peptidase	Extracellular	GO:0008152 GO:0016787	fig.468911.3.peg.207
L_hordei_TMW11822_BSQ49_01010	49.586	24.8456	24.9292		0.829791	0.083622	amino acid permease	CytoplasmicMembrane	GO:not available	fig.468911.3.peg.208
L_hordei_TMW11822_BSQ49_01020	16.825	24.4009	24.2695		0.103011	-0.131475	transcriptional repressor	Cytoplasmic	GO:not available	fig.468911.3.peg.210	Stress Response
L_hordei_TMW11822_BSQ49_01030	30.467	27.4663	27.5704		2.4625	0.10409	hypothetical protein	CytoplasmicMembrane	GO:not available	fig.468911.3.peg.212
L_hordei_TMW11822_BSQ49_01035	27.476	25.7349	25.596		0.853539	-0.138828	amino acid ABC transporter ATP-binding protein	CytoplasmicMembrane	GO:0005524 GO:0009898 GO:0033286 GO:0033288 GO:0033308 GO:0051470	fig.468911.3.peg.213
L_hordei_TMW11822_BSQ49_01040	29.634	25.8262	25.6866		1.68455	-0.139595	glutamine ABC transporter substrate-binding protein	CytoplasmicMembrane	GO:not available	fig.468911.3.peg.214
L_hordei_TMW11822_BSQ49_01055	46.844	27.8587	27.8417		0.186346	-0.0170727	GTPase HflX	Cytoplasmic	GO:0005525 GO:0008150	fig.468911.3.peg.217	Protein Metabolism
L_hordei_TMW11822_BSQ49_01060	59.593	33.4318	33.4491		0.231526	0.017334	peptide ABC transporter substrate-binding protein	Cellwall	GO:0015413 GO:0015675 GO:0016151 GO:0030288 GO:0031362 GO:0055052	fig.468911.3.peg.218	Membrane Transport
L_hordei_TMW11822_BSQ49_01070	37.772	30.2708	30.3121		0.690195	0.0412407	peptide ABC transporter permease	CytoplasmicMembrane	GO:0005887 GO:0015413 GO:0015675 GO:0055052	fig.468911.3.peg.220	Membrane Transport
L_hordei_TMW11822_BSQ49_01075	38.686	29.89	29.8756		0.0889311	-0.0144367	peptide ABC transporter ATP-binding protein	CytoplasmicMembrane	GO:0005524 GO:0009898 GO:0015413 GO:0015675 GO:0043190	fig.468911.3.peg.221	Membrane Transport
L_hordei_TMW11822_BSQ49_01080	35.977	28.5542	28.5067		0.255597	-0.047514	ABC transporter ATP-binding protein	CytoplasmicMembrane	GO:0005524 GO:0009898 GO:0015413 GO:0015675 GO:0043190	fig.468911.3.peg.222	Membrane Transport
L_hordei_TMW11822_BSQ49_01085	25.65	29.056	28.786		3.43381	-0.269972	histidine phosphatase family protein	Unknown	GO:0009236 GO:0019175	fig.468911.3.peg.223	Miscellaneous
L_hordei_TMW11822_BSQ49_01095	89.234	29.1208	29.1357		0.197352	0.0148907	ATP-dependent DNA helicase	Cytoplasmic	GO:not available	fig.468911.3.peg.225
L_hordei_TMW11822_BSQ49_01100	35.892	25.4697	25.5791		0.760921	0.109478	type I pantothenate kinase	Cytoplasmic	GO:0004594 GO:0015937	fig.468911.3.peg.226	Cofactors, Vitamins, Prosthetic Groups, Pigments
L_hordei_TMW11822_BSQ49_01105	57.62	31.9217	31.883		0.498498	-0.0387917	glutamine-hydrolyzing GMP synthase	Cytoplasmic	GO:0003922 GO:0009152	fig.468911.3.peg.227	Nucleosides and Nucleotides
L_hordei_TMW11822_BSQ49_01115	55.101	24.1938	24.0163		0.806401	-0.177509	beta-glucosidase	Cytoplasmic	GO:not available	fig.468911.3.peg.229	Carbohydrates
L_hordei_TMW11822_BSQ49_01125	18.217	26.8632	26.7714		0.625017	-0.0918293	phosphatidylglycerophosphatase A	Cytoplasmic	GO:0009236 GO:0019175	fig.468911.3.peg.231
L_hordei_TMW11822_BSQ49_01130	79.775	26.386	26.3075		1.07869	-0.078495	beta-glucosidase	Cytoplasmic	GO:not available	fig.468911.3.peg.232	Carbohydrates
L_hordei_TMW11822_BSQ49_01135	115.65	27.2301	27.3109		0.916927	0.0808182	hypothetical protein	Cytoplasmic	GO:not available	fig.468911.3.peg.233
L_hordei_TMW11822_BSQ49_01140	46.023	27.3956	27.6899		3.07993	0.294374	ABC transporter substrate-binding protein	CytoplasmicMembrane	GO:0006032 GO:0015764 GO:0048029 GO:0048030	fig.468911.3.peg.234	Carbohydrates
L_hordei_TMW11822_BSQ49_01155	35.427	25.3541	25.5287		0.656102	0.174671	LacI family transcriptional regulator	Cytoplasmic	GO:0003677 GO:0005975 GO:0006355 GO:0016563 GO:0016564	fig.468911.3.peg.237
L_hordei_TMW11822_BSQ49_01165	42.075	25.1333	25.3842		2.67734	0.250885	sugar ABC transporter ATP-binding protein	CytoplasmicMembrane	GO:0005524 GO:0009898 GO:0033223 GO:0033225 GO:0055052
L_hordei_TMW11822_BSQ49_01170	19.168	26.3974	26.586		2.54128	0.188562	cysteine hydrolase	Unknown	GO:not available	fig.468911.3.peg.241	Amino Acids and Derivatives
L_hordei_TMW11822_BSQ49_01180	54.493	27.6631	27.4831		1.84173	-0.180061	amidase	Cytoplasmic	GO:0006424 GO:0030956 GO:0050567	fig.468911.3.peg.243
L_hordei_TMW11822_BSQ49_01190	34.093	23.96	23.5502		0.354649	-0.409719	LysR family transcriptional regulator	Cytoplasmic	GO:0016563 GO:0019619 GO:0045893	fig.468911.3.peg.246
L_hordei_TMW11822_BSQ49_01195	20.101	24.4788	24.4845		0.0288785	0.0057106	NADPH-dependent FMN reductase	Cytoplasmic	GO:0008752 GO:0044273 GO:0055114	fig.468911.3.peg.247
L_hordei_TMW11822_BSQ49_01200	87.79	27.3429	27.4256		0.976131	0.0826607	flavocytochrome c	CytoplasmicMembrane	GO:not available	fig.468911.3.peg.248	Respiration
L_hordei_TMW11822_BSQ49_01215;L_hordei_TMW11822_BSQ49_06130	55.818	23.2589	23.6104	+	3.81157	0.351488	6-phospho-beta-glucosidase;6-phospho-beta-glucosidase	Cytoplasmic;Cytoplasmic	GO:not available;GO:not available	fig.468911.3.peg.251;fig.468911.3.peg.1214	Carbohydrates;Carbohydrates
L_hordei_TMW11822_BSQ49_01220	11.603	25.7326	26.1166	+	3.94308	0.383924	PTS cellobiose transporter subunit IIA	Cytoplasmic	GO:not available	fig.468911.3.peg.252	Carbohydrates
L_hordei_TMW11822_BSQ49_01245	22.227	23.3355	23.189		0.718004	-0.146503	DNA-binding response regulator	Cytoplasmic	GO:0000156 GO:0000160 GO:0006355 GO:0030436 GO:0042173	fig.468911.3.peg.257
L_hordei_TMW11822_BSQ49_01250	18.253	28.3207	28.3805		1.02718	0.0597382	glutathione peroxidase	Cytoplasmic	GO:not available	fig.468911.3.peg.258
L_hordei_TMW11822_BSQ49_01295	58.824	27.1	27.1023		0.0141831	0.00231361	NAD-dependent malic enzyme	Cytoplasmic	GO:0009247 GO:0016757	fig.468911.3.peg.267	Carbohydrates
L_hordei_TMW11822_BSQ49_01305	33.213	27.2574	27.3093		0.3964	0.0519257	sodium ABC transporter ATP-binding protein	CytoplasmicMembrane	GO:not available	fig.468911.3.peg.269
L_hordei_TMW11822_BSQ49_01310	44.973	27.1949	27.2864		0.856822	0.0914669	ABC transporter permease	CytoplasmicMembrane	GO:not available	fig.468911.3.peg.270
L_hordei_TMW11822_BSQ49_01315	74.325	25.2067	25.3433		0.871529	0.136618	hypothetical protein	CytoplasmicMembrane	GO:0005524 GO:0007059 GO:0030261	fig.468911.3.peg.271
L_hordei_TMW11822_BSQ49_01320	27.827	27.6701	27.5242		1.84864	-0.145905	bacitracin ABC transporter ATP-binding protein	CytoplasmicMembrane	GO:0005524 GO:0042953 GO:0042954 GO:0043190	fig.468911.3.peg.272
L_hordei_TMW11822_BSQ49_01325	67.617	27.1121	26.9407		2.37291	-0.171467	ABC transporter permease	CytoplasmicMembrane	GO:0003674 GO:0005887 GO:0006810	fig.468911.3.peg.273
L_hordei_TMW11822_BSQ49_01330	13.818	25.7268	25.78		0.667276	0.0532417	GntR family transcriptional regulator	Unknown	GO:0003700 GO:0015716	fig.468911.3.peg.274
L_hordei_TMW11822_BSQ49_01335	32.76	28.5235	28.4278		1.84205	-0.0957527	multidrug ABC transporter ATP-binding protein	CytoplasmicMembrane	GO:not available	fig.468911.3.peg.275
L_hordei_TMW11822_BSQ49_01340	29.455	24.2398	24.3939		0.129864	0.154051	ABC transporter permease	CytoplasmicMembrane	GO:not available	fig.468911.3.peg.276
L_hordei_TMW11822_BSQ49_01345	31.542	26.4071	26.5434		2.0047	0.136301	hypothetical protein	CytoplasmicMembrane	GO:0034290	fig.468911.3.peg.277
L_hordei_TMW11822_BSQ49_01350	32.692	25.0078	25.001		0.0261027	-0.00674248	RNA pseudouridine synthase	Cytoplasmic	GO:0001522 GO:0009451 GO:0009982	fig.468911.3.peg.278	RNA Metabolism
L_hordei_TMW11822_BSQ49_01355	24.027	27.7322	27.6112		1.30112	-0.120955	Cro/Cl family transcriptional regulator	Cytoplasmic	GO:0003700 GO:0006355 GO:0006768	fig.468911.3.peg.279
L_hordei_TMW11822_BSQ49_01360	7.3389	35.2179	34.9743		0.994767	-0.243576	cold-shock protein	Cytoplasmic	GO:0008156 GO:0009409	fig.468911.3.peg.280	Stress Response
L_hordei_TMW11822_BSQ49_01390	38.743	26.4184	26.4186		0.000988943	0.000213623	LytR family transcriptional regulator	CytoplasmicMembrane	GO:not available	fig.468911.3.peg.286	Regulation and Cell signaling
L_hordei_TMW11822_BSQ49_01395	25.725	23.8554	24.0108		0.775377	0.155378	hypothetical protein	CytoplasmicMembrane	GO:not available	fig.468911.3.peg.287
L_hordei_TMW11822_BSQ49_01405	19.544	27.0518	27.0385		0.0871143	-0.0132599	transcriptional regulator	Unknown	GO:not available	fig.468911.3.peg.289	RNA Metabolism
L_hordei_TMW11822_BSQ49_01410	61.285	30.9006	30.8018		1.57813	-0.0987759	acetolactate synthase large subunit	CytoplasmicMembrane	GO:0003984 GO:0006113 GO:0045151	fig.468911.3.peg.290	Carbohydrates
L_hordei_TMW11822_BSQ49_01420	47.851	31.1149	31.0361		1.28755	-0.0787945	serine--tRNA ligase	Cytoplasmic	GO:0004828 GO:0005737 GO:0006434	fig.468911.3.peg.293	Protein Metabolism
L_hordei_TMW11822_BSQ49_01495	17.827	24.5569	24.6805		0.712872	0.123667	CtsR family transcriptional regulator	Cytoplasmic	GO:not available	fig.468911.3.peg.295	Protein Metabolism
L_hordei_TMW11822_BSQ49_01500	91.541	30.3442	30.4113		1.13726	0.0670681	ATP-dependent Clp protease ATP-binding subunit ClpC	Cytoplasmic	GO:0006457 GO:0042623
L_hordei_TMW11822_BSQ49_01505	134.16	33.4239	33.4251		0.0121052	0.00115204	DNA-directed RNA polymerase subunit beta	Cytoplasmic	GO:0000345 GO:0003899 GO:0006350	fig.468911.3.peg.298	Virulence, Disease and Defense
L_hordei_TMW11822_BSQ49_01510	137.07	33.5616	33.527		0.958948	-0.0345802	DNA-directed RNA polymerase subunit beta'	Cytoplasmic	GO:0000345 GO:0003899 GO:0006350	fig.468911.3.peg.299	Virulence, Disease and Defense
L_hordei_TMW11822_BSQ49_01520	15.193	32.9669	33.0229		0.727209	0.056076	30S ribosomal protein S12	Cytoplasmic	GO:0000314 GO:0003735 GO:0006412 GO:0022627	fig.468911.3.peg.301	Virulence, Disease and Defense
L_hordei_TMW11822_BSQ49_01525	17.984	33.0375	32.9921		0.759012	-0.0453339	30S ribosomal protein S7	Cytoplasmic	GO:0000314 GO:0003735 GO:0006412 GO:0022627	fig.468911.3.peg.302	Virulence, Disease and Defense
L_hordei_TMW11822_BSQ49_01530	76.885	34.8839	34.7839		2.45206	-0.10004	translation elongation factor G	Cytoplasmic	GO:0003746 GO:0006414	fig.468911.3.peg.303	Virulence, Disease and Defense
L_hordei_TMW11822_BSQ49_01535	20.882	24.4452	25.3718		0.537941	0.926533	isochorismatase	Cytoplasmic	GO:not available	fig.468911.3.peg.304	Cofactors, Vitamins, Prosthetic Groups, Pigments
L_hordei_TMW11822_BSQ49_01540	11.706	33.7086	33.7386		0.362795	0.0300674	30S ribosomal protein S10	Cytoplasmic	GO:0000314 GO:0003735 GO:0006412 GO:0022627	fig.468911.3.peg.306	Protein Metabolism
L_hordei_TMW11822_BSQ49_01545	22.578	33.0664	33.0385		0.652511	-0.0279503	50S ribosomal protein L3	Cytoplasmic	GO:not available	fig.468911.3.peg.307	Protein Metabolism
L_hordei_TMW11822_BSQ49_01550	22.437	33.6753	33.5935		1.81075	-0.0818291	50S ribosomal protein L4	Unknown	GO:0003735 GO:0006412 GO:0022625	fig.468911.3.peg.308	Protein Metabolism
L_hordei_TMW11822_BSQ49_01555	10.778	32.3039	32.2321		0.51703	-0.071785	50S ribosomal protein L23	Cytoplasmic	GO:0003735 GO:0006412 GO:0022625	fig.468911.3.peg.309	Protein Metabolism
L_hordei_TMW11822_BSQ49_01560	29.997	34.479	34.4484		0.314054	-0.0305481	50S ribosomal protein L2	Unknown	GO:0000315 GO:0003735 GO:0006412 GO:0022625	fig.468911.3.peg.310	Protein Metabolism
L_hordei_TMW11822_BSQ49_01565	10.509	31.3068	31.1186		0.589904	-0.188221	30S ribosomal protein S19	Cytoplasmic	GO:0000314 GO:0003735 GO:0006412 GO:0022627	fig.468911.3.peg.311	Protein Metabolism
L_hordei_TMW11822_BSQ49_01570	12.407	30.8643	30.8835		0.061415	0.0191936	50S ribosomal protein L22	Cytoplasmic	GO:0000311 GO:0003735 GO:0006412 GO:0022625	fig.468911.3.peg.312	Protein Metabolism
L_hordei_TMW11822_BSQ49_01575	24.432	32.899	32.8376		1.10099	-0.061451	30S ribosomal protein S3	Cytoplasmic	GO:0000312 GO:0003735 GO:0006412 GO:0022627	fig.468911.3.peg.313	Protein Metabolism
L_hordei_TMW11822_BSQ49_01580	16.115	32.0139	31.9571		0.383994	-0.0567837	50S ribosomal protein L16	Cytoplasmic	GO:0000315 GO:0003735 GO:0006412 GO:0022625	fig.468911.3.peg.314	Protein Metabolism
L_hordei_TMW11822_BSQ49_01585	7.5777	32.9411	33.0437		0.383716	0.102642	50S ribosomal protein L29	Cytoplasmic	GO:0000315 GO:0003735 GO:0006412 GO:0022625	fig.468911.3.peg.315	Protein Metabolism
L_hordei_TMW11822_BSQ49_01590	10.368	32.2891	32.303		0.0674844	0.0139427	30S ribosomal protein S17	Cytoplasmic	GO:0003735 GO:0006412 GO:0022627	fig.468911.3.peg.316	Protein Metabolism
L_hordei_TMW11822_BSQ49_01595	13.03	32.6998	32.6628		0.330767	-0.0369873	50S ribosomal protein L14	Cytoplasmic	GO:0000315 GO:0003735 GO:0006412 GO:0022625	fig.468911.3.peg.317	Protein Metabolism
L_hordei_TMW11822_BSQ49_01605	20.172	33.6158	33.5564		1.06722	-0.0594521	50S ribosomal protein L5	Cytoplasmic	GO:not available	fig.468911.3.peg.319	Protein Metabolism
L_hordei_TMW11822_BSQ49_01610	7.1854	31.3205	31.229		0.362647	-0.0914917	30S ribosomal protein S14	Cytoplasmic	GO:not available	fig.468911.3.peg.320	Protein Metabolism
L_hordei_TMW11822_BSQ49_01615	14.699	32.9613	32.8806		0.887917	-0.0807762	30S ribosomal protein S8	Cytoplasmic	GO:not available	fig.468911.3.peg.321	Protein Metabolism
L_hordei_TMW11822_BSQ49_01620	19.351	33.0567	32.9968		0.353886	-0.0599136	50S ribosomal protein L6	Cytoplasmic	GO:0003735 GO:0006412 GO:0019843 GO:0022625	fig.468911.3.peg.322	Protein Metabolism
L_hordei_TMW11822_BSQ49_01625	12.909	32.3176	32.2396		0.726516	-0.0779648	50S ribosomal protein L18	Cytoplasmic	GO:0000315 GO:0003735 GO:0006412 GO:0022625	fig.468911.3.peg.323	Protein Metabolism
L_hordei_TMW11822_BSQ49_01630	17.354	34.0254	33.9703		1.88523	-0.0550842	30S ribosomal protein S5	Cytoplasmic	GO:0000312 GO:0003735 GO:0006412 GO:0022627	fig.468911.3.peg.324	Protein Metabolism
L_hordei_TMW11822_BSQ49_01635	6.3614	33.267	33.4411		1.37154	0.174068	50S ribosomal protein L30	Cytoplasmic	GO:0000315 GO:0003735 GO:0006412 GO:0022625	fig.468911.3.peg.325	Protein Metabolism
L_hordei_TMW11822_BSQ49_01640	15.616	32.4007	32.319		0.895649	-0.0816498	50S ribosomal protein L15	Unknown	GO:0000315 GO:0003735 GO:0006412 GO:0022625	fig.468911.3.peg.326	Protein Metabolism
L_hordei_TMW11822_BSQ49_01645	47.089	27.54	27.484		0.448385	-0.0560036	preprotein translocase subunit SecY	CytoplasmicMembrane	GO:0005887 GO:0015450 GO:0043952	fig.468911.3.peg.327
L_hordei_TMW11822_BSQ49_01650	24.116	31.3926	31.4241		0.151658	0.0314617	adenylate kinase	Cytoplasmic	GO:not available	fig.468911.3.peg.328	Nucleosides and Nucleotides
L_hordei_TMW11822_BSQ49_01655	8.2886	30.7464	30.9636		1.0116	0.217115	translation initiation factor IF-1	Cytoplasmic	GO:0003743 GO:0006413	fig.468911.3.peg.329	Protein Metabolism
L_hordei_TMW11822_BSQ49_01665	13.61	33.2138	33.1509		0.869281	-0.0629082	30S ribosomal protein S13	Cytoplasmic	GO:0003735 GO:0006412 GO:0022627	fig.468911.3.peg.330	Protein Metabolism
L_hordei_TMW11822_BSQ49_01670	13.727	32.0591	31.9865		0.318804	-0.0725574	30S ribosomal protein S11	Cytoplasmic	GO:0003735 GO:0006412 GO:0022627	fig.468911.3.peg.331	Protein Metabolism
L_hordei_TMW11822_BSQ49_01675	34.969	32.2875	32.2891		0.012448	0.00156403	DNA-directed RNA polymerase subunit alpha	Cytoplasmic	GO:0000345 GO:0003899 GO:0006350	fig.468911.3.peg.332	RNA Metabolism
L_hordei_TMW11822_BSQ49_01680	14.28	32.279	32.1508		0.524752	-0.128166	50S ribosomal protein L17	Cytoplasmic	GO:0003735 GO:0005762 GO:0006412 GO:0022625	fig.468911.3.peg.333	Protein Metabolism
L_hordei_TMW11822_BSQ49_01685	31.259	26.2892	26.3967		1.46245	0.107508	energy-coupling factor transporter ATPase	CytoplasmicMembrane	GO:0005524 GO:0006810 GO:0009898 GO:0042626	fig.468911.3.peg.334	Membrane Transport
L_hordei_TMW11822_BSQ49_01690	32.058	23.9246	23.2167		0.459938	-0.707935	energy-coupling factor ABC transporter ATP-binding protein	CytoplasmicMembrane	GO:0005524 GO:0006810 GO:0009898 GO:0042626	fig.468911.3.peg.335	Membrane Transport
L_hordei_TMW11822_BSQ49_01695	30.11	23.178	23.7808		0.416176	0.602867	cobalt ABC transporter ATP-binding protein	CytoplasmicMembrane	GO:0005887 GO:0006824 GO:0032778 GO:0043190	fig.468911.3.peg.336	Membrane Transport
L_hordei_TMW11822_BSQ49_01705	16.357	32.7127	32.6876		0.202678	-0.025177	50S ribosomal protein L13	Unknown	GO:0000315 GO:0003735 GO:0006412 GO:0022625	fig.468911.3.peg.338	Protein Metabolism
L_hordei_TMW11822_BSQ49_01710	14.344	32.6424	32.5551		1.27444	-0.0873222	30S ribosomal protein S9	Cytoplasmic	GO:0003735 GO:0006412 GO:0022627	fig.468911.3.peg.339	Protein Metabolism
L_hordei_TMW11822_BSQ49_01715	11.094	27.6693	27.6433		0.178318	-0.0259819	hypothetical protein	Extracellular	GO:0003674 GO:0005576 GO:0008150	fig.468911.3.peg.340
L_hordei_TMW11822_BSQ49_01720	124.38	24.8616	24.8162		0.52375	-0.0453701	type VII secretion protein EsaA	CytoplasmicMembrane	GO:not available	fig.468911.3.peg.341
L_hordei_TMW11822_BSQ49_01735	45.1	23.2167	23.2811		0.0486025	0.0644035	type VII secretion protein EssB	Unknown	GO:0003674 GO:0009306	fig.468911.3.peg.344
L_hordei_TMW11822_BSQ49_01740	167.64	24.0955	24.1457		0.209944	0.0501976	type VII secretion protein EssC	CytoplasmicMembrane	GO:0003674 GO:0009306	fig.468911.3.peg.345
L_hordei_TMW11822_BSQ49_01745	16.362	23.5172	23.621		0.0759481	0.103804	hypothetical protein	Cytoplasmic	GO:0005524 GO:0007059 GO:0030261	fig.468911.3.peg.346
L_hordei_TMW11822_BSQ49_01760	58.361	22.9603	23.6974		0.790818	0.737125	hypothetical protein	Unknown	GO:not available	fig.468911.3.peg.349
L_hordei_TMW11822_BSQ49_01820	11.282	25.2517	25.2038		0.204093	-0.0479031	hypothetical protein	Unknown	GO:not available	fig.468911.3.peg.362
L_hordei_TMW11822_BSQ49_01835	32.216	23.7049	23.6088		0.118853	-0.0960999	hypothetical protein	CytoplasmicMembrane	GO:not available	fig.468911.3.peg.365
L_hordei_TMW11822_BSQ49_01840	32.999	26.3599	26.3456		0.101256	-0.0142975	L-lactate dehydrogenase	Cytoplasmic	GO:0004459 GO:0005737 GO:0019642	fig.468911.3.peg.366	Carbohydrates
L_hordei_TMW11822_BSQ49_01845	29.882	27.261	27.2559		0.027136	-0.00516701	carbon-nitrogen hydrolase	Cytoplasmic	GO:0005737 GO:0009446 GO:0050126	fig.468911.3.peg.367
L_hordei_TMW11822_BSQ49_01850	43.518	28.4157	28.2813		2.03701	-0.134323	aspartate aminotransferase	Unknown	GO:not available	fig.468911.3.peg.368
L_hordei_TMW11822_BSQ49_01855	17.317	32.3298	32.2522		2.2109	-0.0776291	MarR family transcriptional regulator	Cytoplasmic	GO:not available	fig.468911.3.peg.369
L_hordei_TMW11822_BSQ49_01860	33.818	25.7402	25.7703		0.121723	0.0301361	LysR family transcriptional regulator	Cytoplasmic	GO:0003700 GO:0006355	fig.468911.3.peg.370	Carbohydrates
L_hordei_TMW11822_BSQ49_01875	23.303	24.366	24.172		0.777194	-0.194036	lysozyme	Extracellular	GO:0001539 GO:0009296 GO:0016798
L_hordei_TMW11822_BSQ49_01880	21.582	28.7105	28.7034		0.0412336	-0.00707817	xanthine phosphoribosyltransferase	Cytoplasmic	GO:0000310 GO:0046110	fig.468911.3.peg.374	Nucleosides and Nucleotides
L_hordei_TMW11822_BSQ49_01890	44.169	28.5594	28.5517		0.0640656	-0.007761	phosphoribosylaminoimidazole carboxylase	CytoplasmicMembrane	GO:0004638 GO:0009152 GO:0009320 GO:0016887	fig.468911.3.peg.376	Nucleosides and Nucleotides
L_hordei_TMW11822_BSQ49_01895	84.752	29.5314	29.5027		0.273376	-0.0286407	ATP-dependent DNA helicase PcrA	Cytoplasmic	GO:0004003 GO:0006268 GO:0006281	fig.468911.3.peg.378	DNA Metabolism
L_hordei_TMW11822_BSQ49_01900	75.169	28.918	28.921		0.0203074	0.00300217	DNA ligase (NAD(+)) LigA	Cytoplasmic	GO:0003911 GO:0006260 GO:0006281 GO:0006310	fig.468911.3.peg.379	DNA Metabolism
L_hordei_TMW11822_BSQ49_01905	41.964	29.5774	29.5216		0.995953	-0.0558071	CamS family sex pheromone protein	Unknown	GO:not available	fig.468911.3.peg.380	Regulation and Cell signaling
L_hordei_TMW11822_BSQ49_01910	10.937	30.4481	30.5621		0.274504	0.113951	asparaginyl/glutamyl-tRNA amidotransferase subunit C	Cytoplasmic	GO:0006424 GO:0030956 GO:0050567	fig.468911.3.peg.381	Protein Metabolism
L_hordei_TMW11822_BSQ49_01915	52.383	31.8204	31.8172		0.0251052	-0.00318718	aspartyl/glutamyl-tRNA amidotransferase subunit A	Cytoplasmic	GO:0006424 GO:0030956 GO:0050567	fig.468911.3.peg.382	Protein Metabolism
L_hordei_TMW11822_BSQ49_01920	53.587	31.9898	31.9501		0.805023	-0.0396442	aspartyl/glutamyl-tRNA amidotransferase subunit B	Cytoplasmic	GO:0006424 GO:0030956 GO:0050567	fig.468911.3.peg.383	Protein Metabolism
L_hordei_TMW11822_BSQ49_01925	37.655	27.3218	27.3019		0.257683	-0.0199184	diacylglycerol kinase	Cytoplasmic	GO:0001727 GO:0005575 GO:0008150	fig.468911.3.peg.384
L_hordei_TMW11822_BSQ49_01930	51.452	29.7566	29.6906		0.749012	-0.0659733	23S rRNA (uracil-5-)-methyltransferase RumA	Cytoplasmic	GO:0000154 GO:0008649	fig.468911.3.peg.385
L_hordei_TMW11822_BSQ49_01935	27.083	24.6605	24.507		0.813395	-0.153439	cysteine ABC transporter permease	CytoplasmicMembrane	GO:0005887 GO:0033286 GO:0033288 GO:0033308 GO:0051470	fig.468911.3.peg.386
L_hordei_TMW11822_BSQ49_01940	27.353	24.3473	23.8827		0.275468	-0.4646	arginine ABC transporter ATP-binding protein ArtP	CytoplasmicMembrane	GO:0005524 GO:0009898 GO:0033286 GO:0033288 GO:0033308 GO:0051470	fig.468911.3.peg.387
L_hordei_TMW11822_BSQ49_01945	29.888	29.3536	29.241		1.61473	-0.112564	amino acid ABC transporter substrate-binding protein	Unknown	GO:not available	fig.468911.3.peg.388
L_hordei_TMW11822_BSQ49_01955	29.341	24.2451	23.7429		1.27746	-0.502174	GNAT family N-acetyltransferase	Cytoplasmic	GO:not available	fig.468911.3.peg.390
L_hordei_TMW11822_BSQ49_01965	11.458	25.6038	25.4937		0.657859	-0.110073	bacteriocin immunity protein	Cytoplasmic	GO:not available	fig.468911.3.peg.392
L_hordei_TMW11822_BSQ49_01980	65.453	26.4482	26.0196	+	2.87488	-0.428658	glucohydrolase	Cytoplasmic	GO:0005991 GO:0008788	fig.468911.3.peg.395
L_hordei_TMW11822_BSQ49_02020	44.338	27.4434	27.5022		0.513563	0.0587807	hypothetical protein	Unknown	GO:not available	fig.468911.3.peg.403
L_hordei_TMW11822_BSQ49_02025	35.591	23.7778	23.4439		0.660578	-0.333906	LysR family transcriptional regulator	Cytoplasmic	GO:0003700 GO:0006355	fig.468911.3.peg.404
L_hordei_TMW11822_BSQ49_02030	44.158	27.361	27.1362		2.13989	-0.2248	5-methyltetrahydropteroyltriglutamate-- homocysteine methyltransferase	Cytoplasmic	GO:not available	fig.468911.3.peg.405	Amino Acids and Derivatives
L_hordei_TMW11822_BSQ49_02045	24.172	25.1774	25.2732		1.32421	0.0957966	GMP synthase	Cytoplasmic	GO:0003922 GO:0006177	fig.468911.3.peg.408	Nucleosides and Nucleotides
L_hordei_TMW11822_BSQ49_02050	28.067	24.3199	24.3589		0.15937	0.0390701	hypothetical protein	CytoplasmicMembrane	GO:not available	fig.468911.3.peg.409
L_hordei_TMW11822_BSQ49_02060	35.891	23.9094	23.9182		0.0228351	0.00879478	LD-carboxypeptidase	Cytoplasmic	GO:not available	fig.468911.3.peg.411	Cell Wall and Capsule
L_hordei_TMW11822_BSQ49_02080	60.663	28.722	28.6758		0.803844	-0.0461788	peptide ABC transporter substrate-binding protein	Cellwall	GO:0015413 GO:0015675 GO:0016151 GO:0030288 GO:0031362 GO:0055052	fig.468911.3.peg.416	Membrane Transport
L_hordei_TMW11822_BSQ49_02085	21.377	23.8516	24.057		1.16674	0.205357	TetR family transcriptional regulator	Unknown	GO:not available	fig.468911.3.peg.417
L_hordei_TMW11822_BSQ49_02135	15.981	23.4163	23.5344		0.153041	0.118088	penicillinase repressor	Unknown	GO:0006355 GO:0006825 GO:0016564	fig.468911.3.peg.426	Virulence, Disease and Defense
L_hordei_TMW11822_BSQ49_02140	74.636	26.0388	26.1109		0.451363	0.0721607	copper-translocating P-type ATPase	CytoplasmicMembrane	GO:0004008 GO:0005375 GO:0006825	fig.468911.3.peg.427	Virulence, Disease and Defense
L_hordei_TMW11822_BSQ49_02145	80.116	24.6124	24.5461		0.409566	-0.0663548	copper-translocating P-type ATPase	CytoplasmicMembrane	GO:0030001 GO:0042625 GO:0046873	fig.468911.3.peg.428	Virulence, Disease and Defense
L_hordei_TMW11822_BSQ49_02150	7.004	29.5977	29.7232		0.928709	0.125452	carbonate dehydratase	Extracellular	GO:0005507 GO:0006825	fig.468911.3.peg.429
L_hordei_TMW11822_BSQ49_02160	60.136	24.0582	24.0975		0.14133	0.0392475	peptide ABC transporter substrate-binding protein	Cellwall	GO:0015413 GO:0015675 GO:0016151 GO:0030288 GO:0031362 GO:0055052	fig.468911.3.peg.431	Membrane Transport
L_hordei_TMW11822_BSQ49_02170	13.596	23.6915	24.3376		0.658537	0.646038	DUF4828 domain-containing protein	Unknown	GO:not available
L_hordei_TMW11822_BSQ49_02175	37.867	27.3339	27.1528		1.7001	-0.181107	oxidoreductase	Cytoplasmic	GO:0019310 GO:0050112	fig.468911.3.peg.433
L_hordei_TMW11822_BSQ49_02180	47.807	28.9941	28.8714		1.78175	-0.122702	helicase	Cytoplasmic	GO:not available	fig.468911.3.peg.434
L_hordei_TMW11822_BSQ49_02190	17.761	26.8479	26.8393		0.0279962	-0.00857544	nucleoside 2-deoxyribosyltransferase	Unknown	GO:not available	fig.468911.3.peg.435	Nucleosides and Nucleotides
L_hordei_TMW11822_BSQ49_02195	45.613	27.9866	28.0914		1.91265	0.104734	aminopeptidase	Unknown	GO:not available	fig.468911.3.peg.436	Protein Metabolism
L_hordei_TMW11822_BSQ49_02200	43.206	29.008	29.0068		0.0101946	-0.00114441	UDP-N-acetylglucosamine 2-epimerase	Cytoplasmic	GO:0008761 GO:0009103	fig.468911.3.peg.437	Cell Wall and Capsule
L_hordei_TMW11822_BSQ49_02210	41.777	26.4124	26.5131		1.05915	0.10071	succinyl-diaminopimelate desuccinylase	Cytoplasmic	GO:0004222 GO:0006508	fig.468911.3.peg.439	Amino Acids and Derivatives
L_hordei_TMW11822_BSQ49_02220	37.49	26.7783	26.7417		0.22218	-0.0366249	hypothetical protein	Unknown	GO:0005215 GO:0006810	fig.468911.3.peg.441
L_hordei_TMW11822_BSQ49_02225	25.388	25.8347	25.8381		0.0282674	0.00335312	peptide ABC transporter ATP-binding protein	CytoplasmicMembrane	GO:0005524 GO:0042953 GO:0042954 GO:0043190	fig.468911.3.peg.442
L_hordei_TMW11822_BSQ49_02230	42.953	24.9032	24.7953		2.04193	-0.107889	hypothetical protein	CytoplasmicMembrane	GO:0003674 GO:0005887 GO:0006810	fig.468911.3.peg.443
L_hordei_TMW11822_BSQ49_02255	34.723	22.64	23.0888		0.555712	0.448793	magnesium transporter	CytoplasmicMembrane	GO:0006824 GO:0015087 GO:0015095 GO:0015693	fig.468911.3.peg.448	Membrane Transport
L_hordei_TMW11822_BSQ49_02260	43.547	30.397	30.436		0.313442	0.0390091	acetate kinase	Cytoplasmic	GO:0005737 GO:0006083 GO:0006113 GO:0008776	fig.468911.3.peg.449	Carbohydrates
L_hordei_TMW11822_BSQ49_02270	120.46	26.9235	26.9559		0.154707	0.0323124	exonuclease	Cytoplasmic	GO:0004527 GO:0006260 GO:0006310	fig.468911.3.peg.451	DNA Metabolism
L_hordei_TMW11822_BSQ49_02275	17.78	27.2446	27.2843		0.193159	0.039772	transcriptional repressor	Cytoplasmic	GO:not available	fig.468911.3.peg.452	Stress Response
L_hordei_TMW11822_BSQ49_02280	47.059	30.4158	30.3326		1.45162	-0.0832043	tyrosine--tRNA ligase	Cytoplasmic	GO:0004831 GO:0005737 GO:0006437	fig.468911.3.peg.453	Protein Metabolism
L_hordei_TMW11822_BSQ49_02310	87.197	26.8346	26.9112		0.83347	0.0765934	ATP-dependent DNA helicase	CytoplasmicMembrane	GO:0003924 GO:0005047 GO:0009306	fig.468911.3.peg.455
L_hordei_TMW11822_BSQ49_02315	37.733	29.8632	29.8224		0.974687	-0.040844	tryptophan--tRNA ligase	Cytoplasmic	GO:0004830 GO:0005737 GO:0006436	fig.468911.3.peg.456	Protein Metabolism
L_hordei_TMW11822_BSQ49_02320	34.951	26.2714	26.1518		0.76515	-0.119623	exopolyphosphatase	Cytoplasmic	GO:0000287 GO:0004309 GO:0006798	fig.468911.3.peg.457	Phosphorus Metabolism
L_hordei_TMW11822_BSQ49_02325	28.282	25.8625	25.945		0.703207	0.0824642	hypothetical protein	CytoplasmicMembrane	GO:not available	fig.468911.3.peg.458
L_hordei_TMW11822_BSQ49_02330	46.446	27.3375	27.372		0.22873	0.034502	hydroxymethylglutaryl-CoA reductase, degradative	Unknown	GO:0004420 GO:0016054	fig.468911.3.peg.459	Fatty Acids, Lipids, and Isoprenoids
L_hordei_TMW11822_BSQ49_02335	36.836	28.1288	28.1203		0.0474108	-0.00851059	IpaB/EvcA family protein	Cytoplasmic	GO:not available	fig.468911.3.peg.460
L_hordei_TMW11822_BSQ49_02340	77.421	31.4805	31.5215		0.83628	0.041008	methionine--tRNA ligase	Cytoplasmic	GO:0004825 GO:0005737 GO:0006431	fig.468911.3.peg.461	Protein Metabolism
L_hordei_TMW11822_BSQ49_02345	28.985	24.831	24.8057		0.0968872	-0.0252495	hydrolase TatD	Cytoplasmic	GO:0008152 GO:0016787
L_hordei_TMW11822_BSQ49_02350	20.376	27.3486	27.3372		0.0782228	-0.0114079	ribonuclease M5	Unknown	GO:0006364 GO:0043822	fig.468911.3.peg.464	Protein Metabolism
L_hordei_TMW11822_BSQ49_02355	33.521	27.6164	27.5913		0.308778	-0.0250683	16S rRNA (adenine(1518)-N(6)/adenine(1519)-N(6))- dimethyltransferase	Cytoplasmic	GO:0000154 GO:0000179	fig.468911.3.peg.465	RNA Metabolism
L_hordei_TMW11822_BSQ49_02360	9.0202	24.5753	24.1673		0.662478	-0.40801	hypothetical protein	Cytoplasmic	GO:not available	fig.468911.3.peg.466
L_hordei_TMW11822_BSQ49_02365	31.443	25.6302	25.5383		0.925449	-0.0918636	4-(cytidine 5'-diphospho)-2-C-methyl-D-erythritol kinase	Cytoplasmic	GO:0016114 GO:0050515	fig.468911.3.peg.467	Fatty Acids, Lipids, and Isoprenoids
L_hordei_TMW11822_BSQ49_02370	32.521	26.6113	26.5562		0.253561	-0.0551128	hypothetical protein	CytoplasmicMembrane	GO:0019213 GO:0045226	fig.468911.3.peg.468
L_hordei_TMW11822_BSQ49_02380	45.679	26.3807	26.2849		1.12823	-0.095789	argininosuccinate synthase	Cytoplasmic	GO:0004055 GO:0042450	fig.468911.3.peg.470	Amino Acids and Derivatives
L_hordei_TMW11822_BSQ49_02385	43.35	25.6068	25.6543		0.302349	0.0475674	aromatic amino acid aminotransferase	Cytoplasmic	GO:not available	fig.468911.3.peg.471	Amino Acids and Derivatives
L_hordei_TMW11822_BSQ49_02390	36.306	25.9352	26.0564		0.74088	0.121206	lactate dehydrogenase	Cytoplasmic	GO:0004617 GO:0006564	fig.468911.3.peg.472	Carbohydrates
L_hordei_TMW11822_BSQ49_02400	30.964	28.9954	28.8876		1.04768	-0.107763	pur operon repressor	Cytoplasmic	GO:not available	fig.468911.3.peg.474	Nucleosides and Nucleotides
L_hordei_TMW11822_BSQ49_02405	50.897	29.7978	29.7701		0.370434	-0.0276566	UDP-N-acetylglucosamine diphosphorylase/glucosamine-1-phosphate N-acetyltransferase	Cytoplasmic	GO:0003977 GO:0005737 GO:0009103 GO:0009252 GO:0019134	fig.468911.3.peg.475	Cell Wall and Capsule
L_hordei_TMW11822_BSQ49_02410	35.275	31.3997	31.374		0.46287	-0.025713	ribose-phosphate pyrophosphokinase	Cytoplasmic	GO:0004749 GO:0009152	fig.468911.3.peg.476	Nucleosides and Nucleotides
L_hordei_TMW11822_BSQ49_02415	36.166	28.5711	28.4851		0.97193	-0.085989	2,5-diketo-D-gluconic acid reductase	Cytoplasmic	GO:not available	fig.468911.3.peg.477
L_hordei_TMW11822_BSQ49_02430	25.99	29.1249	28.8424		4.68596	-0.28256	glucosamine-6-phosphate deaminase	Cytoplasmic	GO:0004342 GO:0006046	fig.468911.3.peg.480	Cell Wall and Capsule
L_hordei_TMW11822_BSQ49_02435	36.156	27.7977	27.757		0.478752	-0.0406876	biotin--[acetyl-CoA-carboxylase] ligase	Cytoplasmic	GO:0004077 GO:0006464	fig.468911.3.peg.481	Cofactors, Vitamins, Prosthetic Groups, Pigments
L_hordei_TMW11822_BSQ49_02450	35.36	28.0259	27.9015		1.72581	-0.124401	hypothetical protein	Unknown	GO:not available	fig.468911.3.peg.486
L_hordei_TMW11822_BSQ49_02470	51.078	26.7439	26.7027		0.256274	-0.0411701	hypothetical protein	Cytoplasmic	GO:0008832 GO:0015949	fig.468911.3.peg.490
L_hordei_TMW11822_BSQ49_02475	16.448	24.5219	24.4239		0.715241	-0.0980721	hypothetical protein	Unknown	GO:not available	fig.468911.3.peg.491
L_hordei_TMW11822_BSQ49_02485	59.221	30.9187	30.9055		0.0833499	-0.0131989	CTP synthase	Cytoplasmic	GO:0003883 GO:0009220	fig.468911.3.peg.493	Nucleosides and Nucleotides
L_hordei_TMW11822_BSQ49_02490	45.357	30.2228	30.1683		1.33265	-0.0544434	UDP-N-acetylglucosamine 1-carboxyvinyltransferase	Cytoplasmic	GO:0008760 GO:0009252	fig.468911.3.peg.494	Cell Wall and Capsule
L_hordei_TMW11822_BSQ49_02495	47.411	26.8478	26.8706		0.189602	0.0228195	transcription termination factor Rho	Cytoplasmic	GO:0003715 GO:0004386 GO:0006353 GO:0008186	fig.468911.3.peg.495	RNA Metabolism
L_hordei_TMW11822_BSQ49_02500	9.7807	33.4735	33.5056		0.368597	0.0320587	50S ribosomal protein L31	Cytoplasmic	GO:0000315 GO:0003735 GO:0006412 GO:0022625	fig.468911.3.peg.496	Protein Metabolism
L_hordei_TMW11822_BSQ49_02515	21.005	28.6591	28.7033		0.425088	0.0441837	hypothetical protein	CytoplasmicMembrane	GO:0008565 GO:0015628	fig.468911.3.peg.500
L_hordei_TMW11822_BSQ49_02520	32.631	26.5599	26.6		0.52415	0.0401154	zinc metalloprotease HtpX	CytoplasmicMembrane	GO:not available	fig.468911.3.peg.501
L_hordei_TMW11822_BSQ49_02525	30.501	23.4241	23.3734		0.124125	-0.050663	hypothetical protein	Cytoplasmic	GO:not available	fig.468911.3.peg.502
L_hordei_TMW11822_BSQ49_02530	50.707	28.1234	28.0473		0.753557	-0.0761318	UDP-N-acetylmuramoyl-tripeptide--D-alanyl-D- alanine ligase	Cytoplasmic	GO:0009252 GO:0047480	fig.468911.3.peg.503	Cell Wall and Capsule
L_hordei_TMW11822_BSQ49_02535	57.114	32.2147	32.1542		0.995701	-0.0605431	ATP-dependent RNA helicase	Cytoplasmic	GO:0004003 GO:0006310	fig.468911.3.peg.504
L_hordei_TMW11822_BSQ49_02545	41.113	27.6936	27.7072		0.109846	0.0135956	alanine racemase	Cytoplasmic	GO:0008784 GO:0009252	fig.468911.3.peg.506	Amino Acids and Derivatives
L_hordei_TMW11822_BSQ49_02550	10.54	26.7699	26.8619		0.462842	0.0920162	hypothetical protein	Cytoplasmic	GO:not available	fig.468911.3.peg.507
L_hordei_TMW11822_BSQ49_02555	13.387	24.5126	24.6608		0.209514	0.148232	PemK family transcriptional regulator	Cytoplasmic	GO:not available	fig.468911.3.peg.508
L_hordei_TMW11822_BSQ49_02560	23.957	26.5328	26.7081		1.24616	0.175301	hypothetical protein	Unknown	GO:0005524 GO:0009898 GO:0015837 GO:0031263 GO:0043190	fig.468911.3.peg.509
L_hordei_TMW11822_BSQ49_02565	34.125	34.4823	34.6403		2.67721	0.157928	L-lactate dehydrogenase	Cytoplasmic	GO:0004459 GO:0005737 GO:0019642	fig.468911.3.peg.510	Carbohydrates
L_hordei_TMW11822_BSQ49_02570	21.422	28.6217	28.6815		0.894702	0.0598335	aminoacyl-tRNA hydrolase	Cytoplasmic	GO:0004045 GO:0006412	fig.468911.3.peg.511	Protein Metabolism
L_hordei_TMW11822_BSQ49_02575	135.56	28.6794	28.7474		2.14574	0.0679646	transcription-repair coupling factor	Cytoplasmic	GO:0003690 GO:0005515 GO:0005524 GO:0006281 GO:0016887	fig.468911.3.peg.512	RNA Metabolism
L_hordei_TMW11822_BSQ49_02595	18.42	29.1684	28.9429		1.1715	-0.225538	RNA-binding protein S1	Cytoplasmic	GO:0004654 GO:0006402	fig.468911.3.peg.516
L_hordei_TMW11822_BSQ49_02600	52.977	27.0227	26.9733		0.606534	-0.0494804	tRNA lysidine(34) synthetase TilS	Cytoplasmic	GO:0006400 GO:0016879	fig.468911.3.peg.517	Cofactors, Vitamins, Prosthetic Groups, Pigments
L_hordei_TMW11822_BSQ49_02605	20.356	29.8431	29.8295		0.115149	-0.0135899	hypoxanthine phosphoribosyltransferase	Cytoplasmic	GO:0004422 GO:0006166	fig.468911.3.peg.518	Cofactors, Vitamins, Prosthetic Groups, Pigments
L_hordei_TMW11822_BSQ49_02610	75.63	31.7443	31.7635		0.419662	0.0191841	cell division protein FtsH	CytoplasmicMembrane	GO:0004222 GO:0006508 GO:0016887 GO:0051301	fig.468911.3.peg.519	Cofactors, Vitamins, Prosthetic Groups, Pigments
L_hordei_TMW11822_BSQ49_02615	32.344	28.0937	28.0097		1.16653	-0.0839863	Hsp33 family molecular chaperone	Cytoplasmic	GO:not available	fig.468911.3.peg.520	Virulence, Disease and Defense
L_hordei_TMW11822_BSQ49_02620	56.631	31.2045	31.1346		1.04997	-0.0698929	lysine--tRNA ligase	Cytoplasmic	GO:0004824 GO:0005737 GO:0006430	fig.468911.3.peg.521	Protein Metabolism
L_hordei_TMW11822_BSQ49_02665	28.697	28.0235	28.0266		0.030756	0.00309944	pyrroline-5-carboxylate reductase	Cytoplasmic	GO:0004735 GO:0006561	fig.468911.3.peg.523	Amino Acids and Derivatives
L_hordei_TMW11822_BSQ49_02670	41.895	28.0292	28.0376		0.0748958	0.008461	N-acetylglucosamine-6-phosphate deacetylase	Cytoplasmic	GO:0006040 GO:0008448	fig.468911.3.peg.524	Cell Wall and Capsule
L_hordei_TMW11822_BSQ49_02675	26.636	26.8484	26.8438		0.0240709	-0.00466728	GntR family transcriptional regulator	Cytoplasmic	GO:0003700 GO:0006355	fig.468911.3.peg.525	Carbohydrates
L_hordei_TMW11822_BSQ49_02680	28.358	26.4653	26.4969		0.189062	0.0315723	glycosyltransferase	Unknown	GO:0016757 GO:0043163	fig.468911.3.peg.526	Cell Wall and Capsule
L_hordei_TMW11822_BSQ49_02685	55.444	29.3273	29.3665		0.420288	0.0391598	nicotinate phosphoribosyltransferase	Cytoplasmic	GO:0004516 GO:0019357 GO:0019358	fig.468911.3.peg.527	Cofactors, Vitamins, Prosthetic Groups, Pigments
L_hordei_TMW11822_BSQ49_02690	30.736	30.3937	30.3351		0.712083	-0.0585995	NAD(+) synthase	Cytoplasmic	GO:0005737 GO:0008795 GO:0009435	fig.468911.3.peg.528	Cofactors, Vitamins, Prosthetic Groups, Pigments
L_hordei_TMW11822_BSQ49_02695	81.677	28.2552	28.2582		0.0262803	0.00301552	RNA-binding transcriptional accessory protein	Cytoplasmic	GO:0000314 GO:0003735 GO:0006412 GO:0022627	fig.468911.3.peg.529	RNA Metabolism
L_hordei_TMW11822_BSQ49_02710	35.464	26.0854	26.0878		0.0148935	0.00240326	3-oxoacyl-ACP synthase	Cytoplasmic	GO:0004315 GO:0006633	fig.468911.3.peg.531
L_hordei_TMW11822_BSQ49_02715	42.667	28.4679	28.2438		2.75696	-0.224154	LytR family transcriptional regulator	CytoplasmicMembrane	GO:not available	fig.468911.3.peg.532	Regulation and Cell signaling
L_hordei_TMW11822_BSQ49_02730	41.134	27.3933	27.2496		1.37884	-0.143663	hypothetical protein	Extracellular	GO:0005524 GO:0007059 GO:0030261	fig.468911.3.peg.535
L_hordei_TMW11822_BSQ49_02735	25.989	25.6949	25.8045		1.85707	0.109655	phosphoglycerate mutase	Cytoplasmic	GO:not available	fig.468911.3.peg.536	Miscellaneous
L_hordei_TMW11822_BSQ49_02740	51.215	32.1723	32.1118		1.15958	-0.0604286	aminopeptidase	Cytoplasmic	GO:not available	fig.468911.3.peg.537	Protein Metabolism
L_hordei_TMW11822_BSQ49_02745	24.671	28.1719	28.1363		0.198109	-0.0356121	ribose 5-phosphate isomerase A	Unknown	GO:0004751 GO:0006098	fig.468911.3.peg.538	Carbohydrates
L_hordei_TMW11822_BSQ49_02750	11.251	25.2266	25.5538		0.220602	0.327188	GNAT family N-acetyltransferase	Unknown	GO:0019491 GO:0033816	fig.468911.3.peg.539
L_hordei_TMW11822_BSQ49_02755	20.255	25.0874	24.9954		0.227687	-0.09202	dUTP diphosphatase	Unknown	GO:0004170 GO:0009394	fig.468911.3.peg.540	Nucleosides and Nucleotides
L_hordei_TMW11822_BSQ49_02760	49.597	26.8066	26.8496		0.428112	0.0429935	DNA repair protein RadA	Cytoplasmic	GO:0005524 GO:0006281	fig.468911.3.peg.541	Protein Metabolism
L_hordei_TMW11822_BSQ49_02765	42.253	27.6583	27.569		0.82719	-0.0892773	hypothetical protein	CytoplasmicMembrane	GO:not available	fig.468911.3.peg.542	Protein Metabolism
L_hordei_TMW11822_BSQ49_02770	56.396	31.4809	31.3485		2.14411	-0.132448	glutamate--tRNA ligase	Cytoplasmic	GO:0004818 GO:0006424 GO:0009332	fig.468911.3.peg.543	Cofactors, Vitamins, Prosthetic Groups, Pigments
L_hordei_TMW11822_BSQ49_02775	54.222	29.2347	29.2672		0.298684	0.0325794	cysteine--tRNA ligase	Cytoplasmic	GO:0004817 GO:0005737 GO:0006423	fig.468911.3.peg.544	Miscellaneous
L_hordei_TMW11822_BSQ49_02780	15.49	26.703	26.6737		0.160346	-0.0293179	Mini-ribonuclease 3	Cytoplasmic	GO:not available	fig.468911.3.peg.545	Miscellaneous
L_hordei_TMW11822_BSQ49_02785	27.012	29.326	29.308		0.299673	-0.0180779	23S rRNA (guanosine(2251)-2'-O)-methyltransferase RlmB	Unknown	GO:0008173 GO:0009451	fig.468911.3.peg.546	RNA Metabolism
L_hordei_TMW11822_BSQ49_02790	20.782	23.8562	24.0593		0.984894	0.203009	DNA-binding protein	Unknown	GO:not available	fig.468911.3.peg.547	Miscellaneous
L_hordei_TMW11822_BSQ49_02795	5.7097	28.0033	28.0967		0.442412	0.0934429	50S ribosomal protein L33	Cytoplasmic	GO:0000315 GO:0003735 GO:0006412 GO:0022625	fig.468911.3.peg.548	Protein Metabolism
L_hordei_TMW11822_BSQ49_02805	20.783	30.1886	30.1066		1.30065	-0.0820427	transcription termination/antitermination protein NusG	Cytoplasmic	GO:0003715 GO:0006353	fig.468911.3.peg.550	RNA Metabolism
L_hordei_TMW11822_BSQ49_02815	14.863	33.0835	33.0476		0.310349	-0.0358734	50S ribosomal protein L11	Cytoplasmic	GO:0000315 GO:0003735 GO:0006412 GO:0022625	fig.468911.3.peg.552	Protein Metabolism
L_hordei_TMW11822_BSQ49_02820	24.359	33.3952	33.268		1.13665	-0.127289	50S ribosomal protein L1	Cytoplasmic	GO:0000311 GO:0003735 GO:0006412 GO:0022625	fig.468911.3.peg.553	Protein Metabolism
L_hordei_TMW11822_BSQ49_02825	17.854	33.4244	33.361		0.710195	-0.063343	50S ribosomal protein L10	Cytoplasmic	GO:not available	fig.468911.3.peg.554	Protein Metabolism
L_hordei_TMW11822_BSQ49_02830	12.533	35.4804	35.4439		0.897151	-0.0365219	50S ribosomal protein L7/L12	Cytoplasmic	GO:0000315 GO:0003735 GO:0006412 GO:0022625	fig.468911.3.peg.555	Protein Metabolism
L_hordei_TMW11822_BSQ49_02835	98.011	26.2714	26.2151		0.340726	-0.0562992	hypothetical protein	CytoplasmicMembrane	GO:not available	fig.468911.3.peg.556
L_hordei_TMW11822_BSQ49_02840	37.147	28.8944	28.794		0.789773	-0.100422	class 1b ribonucleoside-diphosphate reductase subunit beta	Unknown	GO:0005971 GO:0009265 GO:0016959 GO:0030145	fig.468911.3.peg.557	Nucleosides and Nucleotides
L_hordei_TMW11822_BSQ49_02845;L_hordei_TMW11822_BSQ49_11640	82.038	30.6407	30.629		0.158791	-0.0117588	ribonucleotide-diphosphate reductase subunit alpha;ribonucleotide-diphosphate reductase subunit alpha	Unknown;Cytoplasmic	GO:not available;GO:not available	fig.468911.3.peg.558;fig.468911.3.peg.2296	Nucleosides and Nucleotides;Nucleosides and Nucleotides
L_hordei_TMW11822_BSQ49_02850	14.502	26.4305	26.5175		0.718454	0.0870266	ribonucleotide reductase stimulatory protein	CytoplasmicMembrane	GO:0009263	fig.468911.3.peg.559	Nucleosides and Nucleotides
L_hordei_TMW11822_BSQ49_02855	8.9171	26.4423	26.4968		0.363644	0.0544815	NrdH-redoxin	Unknown	GO:not available	fig.468911.3.peg.560	Nucleosides and Nucleotides
L_hordei_TMW11822_BSQ49_02860	22.469	27.5276	27.5747		0.569091	0.0471058	16S rRNA methyltransferase	Cytoplasmic	GO:0006412 GO:0008757 GO:0018364	fig.468911.3.peg.561	RNA Metabolism
L_hordei_TMW11822_BSQ49_02865	17.063	24.2352	23.9551		1.74714	-0.280094	tRNA-specific adenosine deaminase	Cytoplasmic	GO:0008703 GO:0008835 GO:0009231	fig.468911.3.peg.562	RNA Metabolism
L_hordei_TMW11822_BSQ49_02875	65.028	27.6514	27.6786		0.501614	0.0271873	DNA polymerase III subunit gamma/tau	Cytoplasmic	GO:0003887 GO:0006260 GO:0009360	fig.468911.3.peg.563	DNA Metabolism
L_hordei_TMW11822_BSQ49_02880	11.789	28.0941	27.9848		1.0732	-0.109253	YbaB/EbfC family nucleoid-associated protein	Unknown	GO:0003677 GO:0005737 GO:0008150	fig.468911.3.peg.564	DNA Metabolism
L_hordei_TMW11822_BSQ49_02885	22.165	26.5361	26.488		0.278064	-0.0480652	recombination protein RecR	Cytoplasmic	GO:0006281 GO:0006310	fig.468911.3.peg.565	DNA Metabolism
L_hordei_TMW11822_BSQ49_02890	9.3205	24.4599	23.5924	+	2.41841	-0.867479	hypothetical protein	Cytoplasmic	GO:not available	fig.468911.3.peg.566	DNA Metabolism
L_hordei_TMW11822_BSQ49_02895	23.958	26.1419	26.1151		0.172429	-0.0268364	dTMP kinase	Cytoplasmic	GO:0004798 GO:0015949	fig.468911.3.peg.567	Nucleosides and Nucleotides
L_hordei_TMW11822_BSQ49_02900	12.162	27.416	27.5203		1.10372	0.104279	hypothetical protein	Unknown	GO:0004616 GO:0006098	fig.468911.3.peg.568
L_hordei_TMW11822_BSQ49_02905	36.86	25.0774	25.0573		0.180015	-0.0201092	DNA polymerase III subunit delta'	Cytoplasmic	GO:0003887 GO:0006260 GO:0009360	fig.468911.3.peg.569	DNA Metabolism
L_hordei_TMW11822_BSQ49_02910	13.385	28.1347	28.468		2.99919	0.333302	DNA replication initiation control protein YabA	Cytoplasmic	GO:0009297 GO:0010339	fig.468911.3.peg.570	Stress Response
L_hordei_TMW11822_BSQ49_02915	33.32	26.0919	26.1707		0.574752	0.0787792	16S rRNA (cytidine(1402)-2'-O)-methyltransferase	Cytoplasmic	GO:0000451 GO:0008649 GO:0008757	fig.468911.3.peg.571	RNA Metabolism
L_hordei_TMW11822_BSQ49_02920	29.524	27.481	27.5199		0.457674	0.0388432	acyl-ACP thioesterase	Cytoplasmic	GO:0016291	fig.468911.3.peg.572
L_hordei_TMW11822_BSQ49_02925	34.969	27.2226	27.2378		0.0927342	0.0152645	L-asparaginase	Cytoplasmic	GO:not available	fig.468911.3.peg.573	Amino Acids and Derivatives
L_hordei_TMW11822_BSQ49_02940	28.239	25.3338	25.4306		0.744403	0.0967445	phosphosulfolactate synthase	Cytoplasmic	GO:0019295 GO:0043817	fig.468911.3.peg.576
L_hordei_TMW11822_BSQ49_02945	36.228	27.5758	27.5974		0.249558	0.0216465	hypothetical protein	CytoplasmicMembrane	GO:not available	fig.468911.3.peg.577
L_hordei_TMW11822_BSQ49_02955	26.773	28.1594	28.106		0.505095	-0.0534573	tRNA (adenosine(37)-N6)-threonylcarbamoyltransferase complex dimerization subunit type 1 TsaB	Cytoplasmic	GO:0003725 GO:0006400	fig.468911.3.peg.579	Cell Wall and Capsule
L_hordei_TMW11822_BSQ49_02960	22.837	26.8125	26.8013		0.0704789	-0.0112209	ribosomal-protein-alanine N-acetyltransferase	Cytoplasmic	GO:0006464 GO:0008999 GO:0042254	fig.468911.3.peg.580	Protein Metabolism
L_hordei_TMW11822_BSQ49_02965	37.093	28.1968	28.2693		1.18515	0.0725193	tRNA (adenosine(37)-N6)-threonylcarbamoyltransferase complex transferase subunit TsaD	Cytoplasmic	GO:0016549	fig.468911.3.peg.581	Cell Division and Cell Cycle
L_hordei_TMW11822_BSQ49_02970	74.199	27.9774	27.9595		0.216959	-0.0178719	multidrug ABC transporter ATP-binding protein	Cytoplasmic	GO:0005524 GO:0005575 GO:0008150	fig.468911.3.peg.582
L_hordei_TMW11822_BSQ49_02975	24.259	29.0996	29.1559		0.560317	0.0562649	redox-sensing transcriptional repressor Rex	Unknown	GO:0019310 GO:0050112	fig.468911.3.peg.583	Stress Response
L_hordei_TMW11822_BSQ49_02985	10.124	31.9247	31.9638		0.226964	0.0391216	co-chaperone GroES	Cytoplasmic	GO:not available	fig.468911.3.peg.585	Protein Metabolism
L_hordei_TMW11822_BSQ49_02990	57.051	34.4681	34.4007		1.00612	-0.0674667	chaperonin GroL	Cytoplasmic	GO:0005515 GO:0006457 GO:0016887	fig.468911.3.peg.586	Protein Metabolism
L_hordei_TMW11822_BSQ49_02995	67.226	26.5771	26.6604		0.988629	0.0833473	amino acid permease	CytoplasmicMembrane	GO:not available	fig.468911.3.peg.587
L_hordei_TMW11822_BSQ49_03020	21.024	29.8103	29.7183		0.75327	-0.0920048	ribosomal subunit interface protein	Cytoplasmic	GO:0005840 GO:0009386 GO:0022626 GO:0045182	fig.468911.3.peg.592	Protein Metabolism
L_hordei_TMW11822_BSQ49_03025	89.354	31.5749	31.5641		0.0853496	-0.010767	preprotein translocase subunit SecA	Cytoplasmic	GO:0009898 GO:0015450 GO:0016887 GO:0043952	fig.468911.3.peg.593
L_hordei_TMW11822_BSQ49_03030	40.383	27.304	27.1505		0.99114	-0.15354	peptide chain release factor 2	Cytoplasmic	GO:0003747 GO:0006415	fig.468911.3.peg.594	Protein Metabolism
L_hordei_TMW11822_BSQ49_03035	25.811	29.4815	29.4564		0.410749	-0.0251083	cell division ATP-binding protein FtsE	CytoplasmicMembrane	GO:0000910 GO:0005524 GO:0006810	fig.468911.3.peg.595
L_hordei_TMW11822_BSQ49_03040	32.548	27.3827	27.3736		0.0292594	-0.00908089	cell division protein FtsX	CytoplasmicMembrane	GO:0000910	fig.468911.3.peg.596
L_hordei_TMW11822_BSQ49_03045	43.789	24.3279	24.693		0.659274	0.365139	PDZ domain-containing protein	CytoplasmicMembrane	GO:0004252 GO:0005515 GO:0006508 GO:0006950 GO:0030288	fig.468911.3.peg.597	Miscellaneous
L_hordei_TMW11822_BSQ49_03050	28.055	26.4548	26.5128		0.686401	0.0580254	DNA-binding response regulator	Cytoplasmic	GO:0000156 GO:0000160 GO:0003700 GO:0006355 GO:0006796	fig.468911.3.peg.598	Phosphorus Metabolism
L_hordei_TMW11822_BSQ49_03060	25.626	24.5452	24.6411		0.369452	0.0959091	phosphate transport system regulatory protein PhoU	Cytoplasmic	GO:0003700 GO:0006817 GO:0051049	fig.468911.3.peg.600	Phosphorus Metabolism
L_hordei_TMW11822_BSQ49_03075	34.865	28.9714	28.8524		1.11964	-0.119078	HPr kinase/phosphorylase	Cytoplasmic	GO:0004674 GO:0009401 GO:0016791	fig.468911.3.peg.603	Regulation and Cell signaling
L_hordei_TMW11822_BSQ49_03085	36.831	27.8946	27.8753		0.185267	-0.0192623	glycerol-3-phosphate dehydrogenase	Cytoplasmic	GO:not available	fig.468911.3.peg.605	Fatty Acids, Lipids, and Isoprenoids
L_hordei_TMW11822_BSQ49_03090	33.508	29.6925	29.6789		0.12393	-0.0136833	thioredoxin-disulfide reductase	Cytoplasmic	GO:0004791 GO:0055114	fig.468911.3.peg.606	Nucleosides and Nucleotides
L_hordei_TMW11822_BSQ49_03095	63.602	32.7122	32.4814		4.21939	-0.230846	phosphoglucomutase	Cytoplasmic	GO:0008966 GO:0009103 GO:0009252	fig.468911.3.peg.607	Cell Wall and Capsule
L_hordei_TMW11822_BSQ49_03100	19.171	26.4911	26.3563		1.45692	-0.134752	hydrolase	Cytoplasmic	GO:0003700 GO:0006355 GO:0006768	fig.468911.3.peg.608	Cofactors, Vitamins, Prosthetic Groups, Pigments
L_hordei_TMW11822_BSQ49_03105	53.765	27.101	26.9298		1.58586	-0.171196	nicotinate phosphoribosyltransferase	Cytoplasmic	GO:0004516 GO:0019357 GO:0019358	fig.468911.3.peg.609	Cofactors, Vitamins, Prosthetic Groups, Pigments
L_hordei_TMW11822_BSQ49_03110	76.878	28.2745	28.3381		0.724269	0.0636692	excinuclease ABC subunit B	Cytoplasmic	GO:0006289 GO:0009380 GO:0009381	fig.468911.3.peg.610	DNA Metabolism
L_hordei_TMW11822_BSQ49_03115	104.48	29.541	29.6131		1.33044	0.0721436	excinuclease ABC subunit A	Cytoplasmic	GO:0006289 GO:0009380 GO:0009381	fig.468911.3.peg.611	DNA Metabolism
L_hordei_TMW11822_BSQ49_03120;L_hordei_TMW11822_BSQ49_09640	17.348	29.828	29.9472		1.40343	0.119186	S-ribosylhomocysteine lyase;S-ribosylhomocysteine lyase	Cytoplasmic;Cytoplasmic	GO:not available;GO:not available	fig.468911.3.peg.612;fig.468911.3.peg.1890	Amino Acids and Derivatives;Amino Acids and Derivatives
L_hordei_TMW11822_BSQ49_03125	33.673	27.5632	27.5996		0.276321	0.0364704	RNase adaptor protein RapZ	Cytoplasmic	GO:0003674 GO:0019634	fig.468911.3.peg.613
L_hordei_TMW11822_BSQ49_03130	37.386	26.5041	26.5691		1.27726	0.0650272	hypothetical protein	Cytoplasmic	GO:not available	fig.468911.3.peg.614
L_hordei_TMW11822_BSQ49_03135	35.907	25.8489	25.9783		1.68181	0.129421	DNA-binding protein WhiA	Cytoplasmic	GO:0003677	fig.468911.3.peg.615
L_hordei_TMW11822_BSQ49_03140	21.441	31.1016	31.0247		0.329148	-0.0769329	ATP-dependent Clp endopeptidase, proteolytic subunit ClpP	Cytoplasmic	GO:0004176 GO:0004252 GO:0006508 GO:0009368	fig.468911.3.peg.616	Protein Metabolism
L_hordei_TMW11822_BSQ49_03150	50.574	24.5859	23.7033		1.51402	-0.882641	RNA polymerase sigma-54 factor	Cytoplasmic	GO:0006352 GO:0016987	fig.468911.3.peg.617	RNA Metabolism
L_hordei_TMW11822_BSQ49_03155	37.734	24.8158	24.9877		1.33958	0.171896	SorC family transcriptional regulator	Cytoplasmic	GO:not available	fig.468911.3.peg.618
L_hordei_TMW11822_BSQ49_03160	35.512	36.6587	36.6066		0.631481	-0.0521202	type I glyceraldehyde-3-phosphate dehydrogenase	Cytoplasmic	GO:0006094 GO:0006096 GO:0008943 GO:0019682	fig.468911.3.peg.619	Cofactors, Vitamins, Prosthetic Groups, Pigments
L_hordei_TMW11822_BSQ49_03165	42.023	35.2325	35.1688		0.714667	-0.0637169	phosphoglycerate kinase	Cytoplasmic	GO:not available	fig.468911.3.peg.620	Carbohydrates
L_hordei_TMW11822_BSQ49_03170	27.05	34.2652	34.2484		0.169401	-0.0168686	triose-phosphate isomerase	Cytoplasmic	GO:0004807 GO:0006096	fig.468911.3.peg.621	Carbohydrates
L_hordei_TMW11822_BSQ49_03175	47.892	35.4742	35.4018		0.70272	-0.0724487	phosphopyruvate hydratase	Cytoplasmic	GO:0004634 GO:0006096	fig.468911.3.peg.622	Carbohydrates
L_hordei_TMW11822_BSQ49_03185	88.575	29.8011	29.7396		0.858876	-0.0614567	ribonuclease R	Cytoplasmic	GO:0006401 GO:0008997	fig.468911.3.peg.624	RNA Metabolism
L_hordei_TMW11822_BSQ49_03190	17.803	24.6591	24.7279		0.272233	0.0688496	SsrA-binding protein	Cytoplasmic	GO:0003723 GO:0006450	fig.468911.3.peg.625	Protein Metabolism
L_hordei_TMW11822_BSQ49_03195	39.929	27.7529	27.4437		3.66961	-0.309156	hypothetical protein	Unknown	GO:0005524 GO:0007059 GO:0030261	fig.468911.3.peg.626
L_hordei_TMW11822_BSQ49_03205	21.294	26.2451	25.8395		0.551275	-0.40556	GNAT family N-acetyltransferase	Unknown	GO:0006464 GO:0008999 GO:0042254	fig.468911.3.peg.628
L_hordei_TMW11822_BSQ49_03215	31.432	29.3178	29.2925		0.41821	-0.0253391	HAD family hydrolase	Unknown	GO:0008152 GO:0016787	fig.468911.3.peg.630
L_hordei_TMW11822_BSQ49_03220	25.866	25.9449	25.8067		1.00791	-0.138142	uracil-DNA glycosylase	Cytoplasmic	GO:0004844 GO:0005737 GO:0006284	fig.468911.3.peg.631	DNA Metabolism
L_hordei_TMW11822_BSQ49_03225	34.941	30.5548	30.344		2.74048	-0.210817	phosphate acetyltransferase	Cytoplasmic	GO:0006086 GO:0008959	fig.468911.3.peg.632	Carbohydrates
L_hordei_TMW11822_BSQ49_03230	17.238	26.6117	26.4658		0.827781	-0.145922	tRNA (adenosine(37)-N6)-threonylcarbamoyltransferase complex ATPase subunit type 1 TsaE	Cytoplasmic	GO:0005737 GO:0006400 GO:0016887	fig.468911.3.peg.633	Cell Wall and Capsule
L_hordei_TMW11822_BSQ49_03235	82.469	26.4782	26.6607		5.85925	0.182444	anaerobic ribonucleoside-triphosphate reductase	Cytoplasmic	GO:0008998 GO:0009265	fig.468911.3.peg.634	Nucleosides and Nucleotides
L_hordei_TMW11822_BSQ49_03245	21.565	24.9431	25.1431		1.29215	0.200041	D-alanyl-D-alanine dipeptidase	Cytoplasmic	GO:not available	fig.468911.3.peg.636
L_hordei_TMW11822_BSQ49_03255	27.01	26.524	26.5438		0.107482	0.0197277	hypothetical protein	Unknown	GO:0016891 GO:0042779	fig.468911.3.peg.637	Virulence, Disease and Defense
L_hordei_TMW11822_BSQ49_03260	15.612	27.0298	26.9739		0.294725	-0.0559063	transcriptional regulator Spx	Cytoplasmic	GO:not available	fig.468911.3.peg.638
L_hordei_TMW11822_BSQ49_03265	31.66	28.3687	28.3741		0.0447228	0.00535774	adaptor protein MecA	Cytoplasmic	GO:not available	fig.468911.3.peg.639	DNA Metabolism
L_hordei_TMW11822_BSQ49_03275	69.432	30.1102	30.1031		0.0769861	-0.00706863	oligoendopeptidase F	Cytoplasmic	GO:0004222 GO:0006508	fig.468911.3.peg.641
L_hordei_TMW11822_BSQ49_03280	24.244	23.8684	23.866		0.0183608	-0.00245285	dithiol-disulfide isomerase	Unknown	GO:not available	fig.468911.3.peg.642
L_hordei_TMW11822_BSQ49_03285	25.027	25.6857	25.834		0.797455	0.14826	GTP pyrophosphokinase	Cytoplasmic	GO:0003824 GO:0015968 GO:0015969	fig.468911.3.peg.643
L_hordei_TMW11822_BSQ49_03290	30.373	25.8627	25.9284		0.330378	0.0656395	NAD kinase	Cytoplasmic	GO:0004642 GO:0006189	fig.468911.3.peg.644	Cofactors, Vitamins, Prosthetic Groups, Pigments
L_hordei_TMW11822_BSQ49_03300	50.349	25.341	25.3451		0.0205038	0.00411987	magnesium transporter	CytoplasmicMembrane	GO:0015095 GO:0015693	fig.468911.3.peg.646
L_hordei_TMW11822_BSQ49_03305	37.13	30.8129	30.7456		1.10363	-0.0672455	6-phosphogluconolactonase	Unknown	GO:not available	fig.468911.3.peg.647	Carbohydrates
L_hordei_TMW11822_BSQ49_03310	13.455	27.6909	27.7028		0.075581	0.0118217	PTS glucose transporter subunit IIA	Cytoplasmic	GO:not available	fig.468911.3.peg.648
L_hordei_TMW11822_BSQ49_03315	35.729	28.7186	28.7751		1.17603	0.0565109	GMP reductase	Cytoplasmic	GO:0003920 GO:0015950	fig.468911.3.peg.649	Nucleosides and Nucleotides
L_hordei_TMW11822_BSQ49_03320	18.64	26.3439	26.3438		0.000451581	-7.43866e-05	aminoacyl-tRNA deacylase	Cytoplasmic	GO:0002161 GO:0043039	fig.468911.3.peg.650
L_hordei_TMW11822_BSQ49_03325	32.349	25.5631	25.5672		0.0159204	0.0041275	23S rRNA methyltransferase	Cytoplasmic	GO:0008171 GO:0009102	fig.468911.3.peg.651	RNA Metabolism
L_hordei_TMW11822_BSQ49_03330	19.616	28.0898	28.0094		2.2028	-0.0803719	tRNA (uridine(34)/cytosine(34)/5- carboxymethylaminomethyluridine(34)-2'-O)- methyltransferase TrmL	Unknown	GO:0006400 GO:0008175	fig.468911.3.peg.652	RNA Metabolism
L_hordei_TMW11822_BSQ49_03335	84.888	25.9173	25.999		1.74162	0.0816612	cell division protein FtsK	CytoplasmicMembrane	GO:0003674 GO:0009306	fig.468911.3.peg.653	Cell Division and Cell Cycle
L_hordei_TMW11822_BSQ49_03340	48.207	27.0337	27.0649		0.173469	0.0311375	peptidase M16	Cytoplasmic	GO:not available	fig.468911.3.peg.654
L_hordei_TMW11822_BSQ49_03345	49.237	26.7703	26.8376		0.310861	0.0673389	peptidase M16	Cytoplasmic	GO:0004222 GO:0018189	fig.468911.3.peg.655
L_hordei_TMW11822_BSQ49_03350	26.119	26.4582	26.3532		0.936076	-0.104942	3-oxoacyl-ACP reductase	Cytoplasmic	GO:0004316 GO:0006633	fig.468911.3.peg.656	Fatty Acids, Lipids, and Isoprenoids
L_hordei_TMW11822_BSQ49_03355	33.805	29.031	29.0279		0.060052	-0.00312233	helix-turn-helix domain-containing protein	Unknown	GO:0003697 GO:0006260 GO:0006281 GO:0006310 GO:0006350	fig.468911.3.peg.657
L_hordei_TMW11822_BSQ49_03365	45.081	29.2587	29.1582		3.30677	-0.100445	competence/damage-inducible protein A	Unknown	GO:not available	fig.468911.3.peg.660
L_hordei_TMW11822_BSQ49_03370	37.396	29.7483	29.7823		0.470138	0.0339622	recombinase RecA	Cytoplasmic	GO:0003677 GO:0005737 GO:0006281 GO:0006310 GO:0008094 GO:0009432	fig.468911.3.peg.661	DNA Metabolism
L_hordei_TMW11822_BSQ49_03380	17.4	26.7774	26.8197		0.122026	0.0423393	arginine repressor	Cytoplasmic	GO:0006525 GO:0016564	fig.468911.3.peg.663	Amino Acids and Derivatives
L_hordei_TMW11822_BSQ49_03385	78.034	26.1131	26.1399		0.223911	0.0267773	carboxypeptidase	CytoplasmicMembrane	GO:not available	fig.468911.3.peg.664	Cell Wall and Capsule
L_hordei_TMW11822_BSQ49_03390	13.021	29.4126	29.4823		1.06883	0.0697632	hypothetical protein	Cytoplasmic	GO:not available	fig.468911.3.peg.665
L_hordei_TMW11822_BSQ49_03395	46.709	25.4001	25.4985		0.591057	0.0983963	DNA repair exonuclease	Cytoplasmic	GO:0004527 GO:0006260 GO:0006310	fig.468911.3.peg.666	DNA Metabolism
L_hordei_TMW11822_BSQ49_03400	86.489	25.788	25.8139		0.240527	0.0258808	DNA repair protein	Unknown	GO:0005524 GO:0007059 GO:0030261	fig.468911.3.peg.667
L_hordei_TMW11822_BSQ49_03405	35.954	27.8385	27.8455		0.0535204	0.00698853	3'-5' exonuclease	Unknown	GO:not available	fig.468911.3.peg.668	RNA Metabolism
L_hordei_TMW11822_BSQ49_03415	16.252	27.8774	27.6742		1.67111	-0.203163	universal stress protein UspA	Cytoplasmic	GO:0042426 GO:0043687 GO:0051539 GO:0070283	fig.468911.3.peg.669
L_hordei_TMW11822_BSQ49_03420	12.81	27.4819	27.496		0.120684	0.0140781	hypothetical protein	CytoplasmicMembrane	GO:not available	fig.468911.3.peg.670
L_hordei_TMW11822_BSQ49_03425	15.957	26.5655	26.4596		0.884227	-0.105965	hypothetical protein	CytoplasmicMembrane	GO:not available	fig.468911.3.peg.671
L_hordei_TMW11822_BSQ49_03430	51.552	25.7713	25.8484		0.469266	0.0771008	amino acid permease	CytoplasmicMembrane	GO:not available	fig.468911.3.peg.672
L_hordei_TMW11822_BSQ49_03435	21.474	26.5916	26.7829		3.83171	0.19129	hypothetical protein	Unknown	GO:not available	fig.468911.3.peg.673
L_hordei_TMW11822_BSQ49_03440	44.626	28.853	28.6535		1.91526	-0.19948	acetate kinase	Cytoplasmic	GO:0005737 GO:0006083 GO:0006113 GO:0008776	fig.468911.3.peg.674	Carbohydrates
L_hordei_TMW11822_BSQ49_03445	7.7876	24.5362	25.2014		1.09976	0.665279	hypothetical protein	Cytoplasmic	GO:not available	fig.468911.3.peg.675
L_hordei_TMW11822_BSQ49_03455	46.096	25.2291	25.4017		0.57094	0.172577	5-(carboxyamino)imidazole ribonucleotide synthase	CytoplasmicMembrane	GO:0004638 GO:0009152 GO:0009320 GO:0016887	fig.468911.3.peg.677	Nucleosides and Nucleotides
L_hordei_TMW11822_BSQ49_03460	49.563	28.9806	29.1013		0.606896	0.120684	adenylosuccinate lyase	Cytoplasmic	GO:0004018 GO:0009152	fig.468911.3.peg.678	Nucleosides and Nucleotides
L_hordei_TMW11822_BSQ49_03500	56.603	27.2911	27.3746		1.87969	0.0834312	bifunctional phosphoribosylaminoimidazolecarboxamide formyltransferase/IMP cyclohydrolase	Cytoplasmic	GO:0003937 GO:0004643 GO:0009152	fig.468911.3.peg.686	Cofactors, Vitamins, Prosthetic Groups, Pigments
L_hordei_TMW11822_BSQ49_03505	45.676	23.4934	23.6483		0.812787	0.154871	phosphoribosylamine--glycine ligase	Cytoplasmic	GO:0004637 GO:0006189 GO:0009152	fig.468911.3.peg.687	Nucleosides and Nucleotides
L_hordei_TMW11822_BSQ49_03510	44.115	30.8536	30.7433		3.4413	-0.110218	aspartate aminotransferase	Cytoplasmic	GO:not available	fig.468911.3.peg.688	Amino Acids and Derivatives
L_hordei_TMW11822_BSQ49_03515	32.847	24.6356	24.653		0.0923142	0.0174236	LysR family transcriptional regulator	Cytoplasmic	GO:0016563 GO:0019619 GO:0045893	fig.468911.3.peg.689
L_hordei_TMW11822_BSQ49_03525	8.0103	29.1847	29.3829		0.683281	0.198271	DUF2187 domain-containing protein	Cytoplasmic	GO:0019628	fig.468911.3.peg.691
L_hordei_TMW11822_BSQ49_03535	64.141	31.378	31.3355		0.553095	-0.0424881	arginine--tRNA ligase	Cytoplasmic	GO:0004814 GO:0005737 GO:0006420	fig.468911.3.peg.692	Protein Metabolism
L_hordei_TMW11822_BSQ49_03540	58.317	30.3983	30.3351		0.851369	-0.0632153	ribonuclease Y	Cytoplasmic	GO:0004521 GO:0006402	fig.468911.3.peg.693
L_hordei_TMW11822_BSQ49_03545	29.502	26.8128	26.8203		0.0264804	0.00754547	metallophosphoesterase	Cytoplasmic	GO:0008152 GO:0042578	fig.468911.3.peg.694
L_hordei_TMW11822_BSQ49_03550	98.737	28.4686	28.4765		0.0688795	0.00794983	DNA mismatch repair protein MutS	Cytoplasmic	GO:0005524 GO:0006298	fig.468911.3.peg.695	DNA Metabolism
L_hordei_TMW11822_BSQ49_03555	72.803	26.4582	26.4955		0.446426	0.0373363	DNA mismatch repair protein MutL	Cytoplasmic	GO:0006298 GO:0016887	fig.468911.3.peg.696	DNA Metabolism
L_hordei_TMW11822_BSQ49_03560	22.535	25.2946	24.6833		0.567638	-0.611368	Holliday junction DNA helicase RuvA	Cytoplasmic	GO:0006310 GO:0009378 GO:0009379	fig.468911.3.peg.697	DNA Metabolism
L_hordei_TMW11822_BSQ49_03565	37.192	25.2631	25.3695		0.952368	0.106401	Holliday junction DNA helicase RuvB	Cytoplasmic	GO:0006310 GO:0009378 GO:0009379	fig.468911.3.peg.698	DNA Metabolism
L_hordei_TMW11822_BSQ49_03570	39.372	30.7666	30.8209		0.717877	0.0543175	tRNA preQ1(34) S-adenosylmethionine ribosyltransferase-isomerase QueA	Cytoplasmic	GO:0005737 GO:0006400 GO:0008616 GO:0051075	fig.468911.3.peg.699	RNA Metabolism
L_hordei_TMW11822_BSQ49_03575	43.107	28.1647	28.087		0.738792	-0.0777168	tRNA guanosine(34) transglycosylase Tgt	Cytoplasmic	GO:0005737 GO:0006400 GO:0008479	fig.468911.3.peg.700	RNA Metabolism
L_hordei_TMW11822_BSQ49_03580	13.38	29.7474	29.7585		0.0590933	0.0111122	preprotein translocase subunit YajC	CytoplasmicMembrane	GO:0005887 GO:0009306 GO:0015450	fig.468911.3.peg.701
L_hordei_TMW11822_BSQ49_03585	16.478	29.1357	29.1358		0.000366725	6.67572e-05	3-hydroxyacyl-[acyl-carrier-protein] dehydratase FabZ	Cytoplasmic	GO:0006633 GO:0016836	fig.468911.3.peg.702	Fatty Acids, Lipids, and Isoprenoids
L_hordei_TMW11822_BSQ49_03590	17.303	26.7347	26.6768		0.433203	-0.0578098	MarR family transcriptional regulator	Cytoplasmic	GO:not available	fig.468911.3.peg.703	Fatty Acids, Lipids, and Isoprenoids
L_hordei_TMW11822_BSQ49_03595	34.967	28.956	28.8755		1.63643	-0.0805149	3-oxoacyl-ACP synthase	Cytoplasmic	GO:0004315 GO:0006633	fig.468911.3.peg.704
L_hordei_TMW11822_BSQ49_03600	9.1021	33.263	33.2474		0.0711792	-0.0155449	acyl carrier protein	Cytoplasmic	GO:0000036 GO:0006633	fig.468911.3.peg.705	Fatty Acids, Lipids, and Isoprenoids
L_hordei_TMW11822_BSQ49_03605	34.854	28.2315	28.2148		0.107966	-0.0167274	ACP S-malonyltransferase	Cytoplasmic	GO:0004314 GO:0006633	fig.468911.3.peg.706	Fatty Acids, Lipids, and Isoprenoids
L_hordei_TMW11822_BSQ49_03610	26.397	30.9939	31.0937		0.66778	0.0998001	3-oxoacyl-[acyl-carrier-protein] reductase	Cytoplasmic	GO:0004316 GO:0006633	fig.468911.3.peg.707	Fatty Acids, Lipids, and Isoprenoids
L_hordei_TMW11822_BSQ49_03615	42.939	30.2663	30.1786		0.74858	-0.0876713	beta-ketoacyl-[acyl-carrier-protein] synthase II	CytoplasmicMembrane	GO:0006633 GO:0033817	fig.468911.3.peg.708
L_hordei_TMW11822_BSQ49_03620	17.125	29.6853	29.6855		0.00123503	0.000259399	acetyl-CoA carboxylase, biotin carboxyl carrier protein	Cytoplasmic	GO:0003989 GO:0006633 GO:0009317	fig.468911.3.peg.709	Fatty Acids, Lipids, and Isoprenoids
L_hordei_TMW11822_BSQ49_03625	15.351	29.8962	29.8362		0.499951	-0.0599327	3-hydroxyacyl-[acyl-carrier-protein] dehydratase FabZ	Cytoplasmic	GO:0006633 GO:0016836	fig.468911.3.peg.710	Fatty Acids, Lipids, and Isoprenoids
L_hordei_TMW11822_BSQ49_03630	50.09	29.5263	29.5057		0.225032	-0.0206718	acetyl-CoA carboxylase biotin carboxylase subunit	Cytoplasmic	GO:0003989 GO:0004075 GO:0006633 GO:0009317	fig.468911.3.peg.711	Fatty Acids, Lipids, and Isoprenoids
L_hordei_TMW11822_BSQ49_03635	31.532	28.5966	28.6174		0.211871	0.0208378	acetyl-CoA carboxylase subunit beta	Cytoplasmic	GO:0003989 GO:0006633 GO:0009317	fig.468911.3.peg.712	Fatty Acids, Lipids, and Isoprenoids
L_hordei_TMW11822_BSQ49_03640	28.742	28.2749	28.2346		0.420111	-0.0402317	acetyl-CoA carboxylase carboxyl transferase subunit alpha	Cytoplasmic	GO:0003989 GO:0006633 GO:0009317	fig.468911.3.peg.713	Fatty Acids, Lipids, and Isoprenoids
L_hordei_TMW11822_BSQ49_03645	27.723	31.2506	31.2268		0.27692	-0.0238476	enoyl-[acyl-carrier-protein] reductase	CytoplasmicMembrane	GO:0004316 GO:0006633	fig.468911.3.peg.714	Fatty Acids, Lipids, and Isoprenoids
L_hordei_TMW11822_BSQ49_03650	55.791	29.9155	29.9423		0.333729	0.0268116	glucose-6-phosphate dehydrogenase	Cytoplasmic	GO:0004345 GO:0006098	fig.468911.3.peg.715	Carbohydrates
L_hordei_TMW11822_BSQ49_03660	24.536	26.3786	26.3727		0.021783	-0.00598526	metal-dependent hydrolase	Cytoplasmic	GO:0004416 GO:0019243	fig.468911.3.peg.717
L_hordei_TMW11822_BSQ49_03665	35.184	27.9191	27.9765		0.461541	0.0574379	DHH family phosphoesterase	Cytoplasmic	GO:not available	fig.468911.3.peg.718	RNA Metabolism
L_hordei_TMW11822_BSQ49_03670	50.843	27.9954	28.0082		0.0929318	0.012743	DEAD/DEAH box helicase	Cytoplasmic	GO:not available	fig.468911.3.peg.719
L_hordei_TMW11822_BSQ49_03675	97.964	31.9617	31.9331		0.551622	-0.0286236	alanine--tRNA ligase	Cytoplasmic	GO:0004813 GO:0005737 GO:0006419	fig.468911.3.peg.720	Protein Metabolism
L_hordei_TMW11822_BSQ49_03680	41.133	26.0199	26.0619		0.253866	0.0419979	lactate oxidase	Cytoplasmic	GO:not available	fig.468911.3.peg.721	Carbohydrates
L_hordei_TMW11822_BSQ49_03685	31.109	31.5693	31.4967		1.52123	-0.0726128	ABC transporter substrate-binding protein	CytoplasmicMembrane	GO:not available	fig.468911.3.peg.722	Amino Acids and Derivatives
L_hordei_TMW11822_BSQ49_03690	39.941	29.1981	29.1564		0.683168	-0.0416222	methionine ABC transporter ATP-binding protein	CytoplasmicMembrane	GO:0005524 GO:0009898 GO:0033232 GO:0048473 GO:0055052	fig.468911.3.peg.723	Amino Acids and Derivatives
L_hordei_TMW11822_BSQ49_03700	10.252	27.0526	26.8348		0.697167	-0.217819	hypothetical protein	Cytoplasmic	GO:not available	fig.468911.3.peg.725
L_hordei_TMW11822_BSQ49_03705	16.111	27.2826	27.2278		0.954809	-0.0548038	Holliday junction DNA helicase RuvA	Unknown	GO:0003674 GO:0005737 GO:0008150	fig.468911.3.peg.726
L_hordei_TMW11822_BSQ49_03720	20.05	23.9213	23.7266		0.751184	-0.194784	hypothetical protein	CytoplasmicMembrane	GO:not available
L_hordei_TMW11822_BSQ49_03725	87.337	28.778	28.7529		0.572328	-0.0250797	endonuclease MutS2	Cytoplasmic	GO:0006259 GO:0030983	fig.468911.3.peg.730	DNA Metabolism
L_hordei_TMW11822_BSQ49_03730	11.56	29.3869	29.2723		0.505253	-0.114603	thioredoxin	Cytoplasmic	GO:0005737 GO:0015036 GO:0055114	fig.468911.3.peg.731
L_hordei_TMW11822_BSQ49_03745	33.849	25.2284	25.1783		0.282603	-0.0500164	hypothetical protein	Unknown	GO:not available	fig.468911.3.peg.734
L_hordei_TMW11822_BSQ49_03760	59.069	31.1981	31.1775		0.347246	-0.0206871	D-alanine--poly(phosphoribitol) ligase subunit 1	Cytoplasmic	GO:0019350 GO:0047473	fig.468911.3.peg.737	Cell Wall and Capsule
L_hordei_TMW11822_BSQ49_03775	48.266	29.6027	29.5925		0.14812	-0.0101395	D-alanyl-lipoteichoic acid biosynthesis protein DltD	CytoplasmicMembrane	GO:0070394	fig.468911.3.peg.741	Cell Wall and Capsule
L_hordei_TMW11822_BSQ49_03785	18.425	27.2969	27.3403		0.160529	0.0433521	hypothetical protein	Cytoplasmic	GO:not available	fig.468911.3.peg.743
L_hordei_TMW11822_BSQ49_03790	22.257	25.4791	25.4101		0.611769	-0.0689831	non-canonical purine NTP pyrophosphatase, RdgB/HAM1 family	Cytoplasmic	GO:0006281 GO:0016462	fig.468911.3.peg.744	Nucleosides and Nucleotides
L_hordei_TMW11822_BSQ49_03795	19.622	25.2611	24.6619		0.635508	-0.599274	YfcE family phosphodiesterase	Unknown	GO:0016788	fig.468911.3.peg.745	Stress Response
L_hordei_TMW11822_BSQ49_03850	21.789	26.1996	26.2606		0.601072	0.060997	acetyltransferase	Cytoplasmic	GO:not available	fig.468911.3.peg.755
L_hordei_TMW11822_BSQ49_03915	41.953	25.7866	25.7061		0.268698	-0.0804672	cystathionine beta-lyase	Cytoplasmic	GO:not available	fig.468911.3.peg.768	Amino Acids and Derivatives
L_hordei_TMW11822_BSQ49_03920	41.717	28.2121	28.1772		0.235608	-0.0348644	cystathionine gamma-synthase	Cytoplasmic	GO:not available	fig.468911.3.peg.769	Amino Acids and Derivatives
L_hordei_TMW11822_BSQ49_03935	33.879	26.2039	26.2178		0.0697792	0.0139713	pseudouridine synthase	Cytoplasmic	GO:0001522 GO:0009451 GO:0009982	fig.468911.3.peg.772	RNA Metabolism
L_hordei_TMW11822_BSQ49_03940	20.065	28.6921	28.6157		0.597423	-0.0763226	bifunctional pyr operon transcriptional regulator/uracil phosphoribosyltransferase	Cytoplasmic	GO:0004422 GO:0006166	fig.468911.3.peg.773	Nucleosides and Nucleotides
L_hordei_TMW11822_BSQ49_03950	35.846	24.1823	24.0497		0.296163	-0.13262	aspartate carbamoyltransferase	Cytoplasmic	GO:0004070 GO:0009220	fig.468911.3.peg.775	Nucleosides and Nucleotides
L_hordei_TMW11822_BSQ49_03955	46.369	26.0719	26.0701		0.00733379	-0.00186729	dihydroorotase	Cytoplasmic	GO:0004151 GO:0009220	fig.468911.3.peg.776	Nucleosides and Nucleotides
L_hordei_TMW11822_BSQ49_03960	39.867	25.7617	25.8868		1.45947	0.125046	carbamoyl phosphate synthase small subunit	Cytoplasmic	GO:0004088 GO:0005951 GO:0009220	fig.468911.3.peg.777	Nucleosides and Nucleotides
L_hordei_TMW11822_BSQ49_03965	117.46	27.6637	27.7938		0.722492	0.130095	carbamoyl phosphate synthase large subunit	Cytoplasmic	GO:0004088 GO:0005951 GO:0009220	fig.468911.3.peg.778	Nucleosides and Nucleotides
L_hordei_TMW11822_BSQ49_03970	32.528	27.036	27.1787		1.0553	0.142656	dihydroorotate dehydrogenase B catalytic subunit	Cytoplasmic	GO:not available	fig.468911.3.peg.779	Nucleosides and Nucleotides
L_hordei_TMW11822_BSQ49_03980	22.707	26.1927	26.25		0.398335	0.0572586	orotate phosphoribosyltransferase	Cytoplasmic	GO:0004588 GO:0009220	fig.468911.3.peg.781	Nucleosides and Nucleotides
L_hordei_TMW11822_BSQ49_03985	30.143	28.1855	28.2027		0.185547	0.0172825	hypothetical protein	Cytoplasmic	GO:0009058 GO:0016740	fig.468911.3.peg.782
L_hordei_TMW11822_BSQ49_03990	111.02	28.2462	28.3411		0.844677	0.0948524	hypothetical protein	Extracellular	GO:not available	fig.468911.3.peg.783	Stress Response
L_hordei_TMW11822_BSQ49_04000	38.374	27.8602	27.9499		0.791192	0.0896797	beta-1,6-galactofuranosyltransferase	Extracellular	GO:not available	fig.468911.3.peg.785
L_hordei_TMW11822_BSQ49_04005	38.193	26.9272	26.8849		0.281049	-0.0423546	L-Rha 1,3-L-rhamnosyltransferase	Cytoplasmic	GO:not available	fig.468911.3.peg.786	Cell Wall and Capsule
L_hordei_TMW11822_BSQ49_04010	32.304	29.7768	29.8264		0.517348	0.0495529	glucose-1-phosphate thymidylyltransferase	Cytoplasmic	GO:0008879 GO:0009243 GO:0019305	fig.468911.3.peg.787	Cell Wall and Capsule
L_hordei_TMW11822_BSQ49_04015	21.706	26.8124	26.7878		0.138737	-0.0245419	dTDP-4-dehydrorhamnose 3,5-epimerase	Cytoplasmic	GO:0008830 GO:0009243 GO:0019305	fig.468911.3.peg.788	Cell Wall and Capsule
L_hordei_TMW11822_BSQ49_04020	38.404	30.1032	30.082		0.230666	-0.0211983	dTDP-glucose 4,6-dehydratase	Cytoplasmic	GO:0008460 GO:0009243 GO:0019305	fig.468911.3.peg.789	Cell Wall and Capsule
L_hordei_TMW11822_BSQ49_04025	31.364	29.576	29.5615		0.123836	-0.0145359	dTDP-4-dehydrorhamnose reductase	Cytoplasmic	GO:0008831 GO:0009243 GO:0019305	fig.468911.3.peg.790	Cell Wall and Capsule
L_hordei_TMW11822_BSQ49_04035	36.18	29.2595	29.1645		1.11662	-0.0950127	glycosyl transferase	CytoplasmicMembrane	GO:not available	fig.468911.3.peg.792
L_hordei_TMW11822_BSQ49_04040	73.436	27.8644	27.7893		1.04209	-0.0751076	hypothetical protein	CytoplasmicMembrane	GO:not available	fig.468911.3.peg.793
L_hordei_TMW11822_BSQ49_04045	50.942	24.4472	24.4449		0.00698399	-0.00226784	hypothetical protein	CytoplasmicMembrane	GO:not available
L_hordei_TMW11822_BSQ49_04050	84.34	30.7062	30.8751		2.46487	0.1689	formate C-acetyltransferase	Cytoplasmic	GO:0005737 GO:0006113 GO:0008861 GO:0015942	fig.468911.3.peg.796	Carbohydrates
L_hordei_TMW11822_BSQ49_04055	30.9	25.031	24.9882		0.142475	-0.0427895	pyruvate formate-lyase 1-activating enzyme	Cytoplasmic	GO:0018307 GO:0043365	fig.468911.3.peg.797	Carbohydrates
L_hordei_TMW11822_BSQ49_04065	17.645	27.5666	27.4721		2.1369	-0.0945129	PTS N-acetylgalactosamine transporter subunit IIB	Cytoplasmic	GO:0008982 GO:0009401	fig.468911.3.peg.799	Cell Wall and Capsule
L_hordei_TMW11822_BSQ49_04075	29.46	27.9364	28.2819		0.0698322	0.345482	PTS N-acetylgalactosamine transporter subunit IID	CytoplasmicMembrane	GO:0008982 GO:0009401	fig.468911.3.peg.801
L_hordei_TMW11822_BSQ49_04080	15.348	26.553	26.7025		1.58132	0.149458	multidrug transporter	Cytoplasmic	GO:not available	fig.468911.3.peg.802
L_hordei_TMW11822_BSQ49_04095	33.46	32.2928	32.3216		0.377103	0.0287971	manganese-dependent inorganic pyrophosphatase	Cytoplasmic	GO:not available	fig.468911.3.peg.806	Phosphorus Metabolism
L_hordei_TMW11822_BSQ49_04135	61.181	23.6628	23.1768	+	3.17749	-0.485933	biotin-independent malonate decarboxylase subunit beta	CytoplasmicMembrane	GO:not available	fig.468911.3.peg.814
L_hordei_TMW11822_BSQ49_04165	55.087	28.5023	28.1202	+	3.69592	-0.382126	6-phospho-beta-glucosidase	Cytoplasmic	GO:not available	fig.468911.3.peg.820	Carbohydrates
L_hordei_TMW11822_BSQ49_04170	43.792	24.2661	24.3995		0.632828	0.13336	alpha/beta hydrolase	Cytoplasmic	GO:0006112 GO:0016788	fig.468911.3.peg.821
L_hordei_TMW11822_BSQ49_04180	28.575	27.327	27.4373		1.11047	0.11031	alkaline phosphatase	Cytoplasmic	GO:0006355 GO:0016566	fig.468911.3.peg.823
L_hordei_TMW11822_BSQ49_04185	12.329	25.7499	25.7437		0.0312269	-0.00616264	ASCH protein	Unknown	GO:not available	fig.468911.3.peg.824
L_hordei_TMW11822_BSQ49_04210	26.141	23.5153	23.5619		0.164257	0.0465374	DNA-binding response regulator	Cytoplasmic	GO:0000156 GO:0000160 GO:0003700 GO:0006355 GO:0006796	fig.468911.3.peg.829	Phosphorus Metabolism
L_hordei_TMW11822_BSQ49_04245	65.284	26.7976	26.7868		0.0924146	-0.010788	cadmium-translocating P-type ATPase	CytoplasmicMembrane	GO:0030001 GO:0042625 GO:0046873	fig.468911.3.peg.837	Virulence, Disease and Defense
L_hordei_TMW11822_BSQ49_04250	14.979	26.8115	27.095		1.15603	0.283424	arsenate reductase (thioredoxin)	Cytoplasmic	GO:0030612 GO:0046685	fig.468911.3.peg.838	Virulence, Disease and Defense
L_hordei_TMW11822_BSQ49_04260	42.99	30.8982	31		2.86079	0.101845	aromatic amino acid aminotransferase	Cytoplasmic	GO:not available	fig.468911.3.peg.840	Amino Acids and Derivatives
L_hordei_TMW11822_BSQ49_04275	28.41	27.1417	27.2769		0.966406	0.135233	glutamate racemase	Cytoplasmic	GO:0008881 GO:0009252	fig.468911.3.peg.843	Cell Wall and Capsule
L_hordei_TMW11822_BSQ49_04340	25.552	25.8253	25.8608		0.176101	0.0355167	multidrug MFS transporter	CytoplasmicMembrane	GO:not available	fig.468911.3.peg.850	Cell Wall and Capsule
L_hordei_TMW11822_BSQ49_04345	30.807	29.1465	29.0595		1.01571	-0.0870285	glycosyl transferase family 2	Cytoplasmic	GO:not available	fig.468911.3.peg.851	Cell Wall and Capsule
L_hordei_TMW11822_BSQ49_04350	33.073	28.1888	28.0755		1.28232	-0.113325	hypothetical protein	Cytoplasmic	GO:0009247 GO:0016757	fig.468911.3.peg.852	Cell Wall and Capsule
L_hordei_TMW11822_BSQ49_04355	42.397	28.3208	28.27		0.211594	-0.0508099	hypothetical protein	Unknown	GO:0008194 GO:0071793	fig.468911.3.peg.853
L_hordei_TMW11822_BSQ49_04360	49.086	26.0719	25.8978		1.81367	-0.174093	hypothetical protein	CytoplasmicMembrane	GO:0000271 GO:0016757	fig.468911.3.peg.854
L_hordei_TMW11822_BSQ49_04365	38.705	30.4018	30.3859		0.150582	-0.0159569	hypothetical protein	Cytoplasmic	GO:not available	fig.468911.3.peg.855
L_hordei_TMW11822_BSQ49_04370	35.365	31.0726	31.0373		0.519215	-0.0353699	transcriptional regulator	CytoplasmicMembrane	GO:not available	fig.468911.3.peg.856	Regulation and Cell signaling
L_hordei_TMW11822_BSQ49_04375	28.216	30.0122	29.8576		1.70935	-0.154596	chain-length determining protein	CytoplasmicMembrane	GO:not available	fig.468911.3.peg.857	Cell Wall and Capsule
L_hordei_TMW11822_BSQ49_04380	27.732	29.9714	29.8772		1.20029	-0.0941429	exopolysaccharide biosynthesis protein	CytoplasmicMembrane	GO:not available	fig.468911.3.peg.858	Cell Wall and Capsule
L_hordei_TMW11822_BSQ49_04385	30.326	26.0493	26.0739		0.0841178	0.024601	tyrosine protein phosphatase	Cytoplasmic	GO:not available	fig.468911.3.peg.859	Cell Wall and Capsule
L_hordei_TMW11822_BSQ49_04440	44.749	27.6749	27.8633		1.34178	0.188442	Firmicu-CTERM sorting domain-containing protein	CytoplasmicMembrane	GO:not available	fig.468911.3.peg.871
L_hordei_TMW11822_BSQ49_04450	52.451	25.9461	25.9574		0.0329808	0.0112629	putative glycosyltransferase, exosortase G system-associated	CytoplasmicMembrane	GO:not available	fig.468911.3.peg.873
L_hordei_TMW11822_BSQ49_04455	14.998	27.0983	27.2295		0.586109	0.131157	6-pyruvoyl tetrahydropterin synthase	Cytoplasmic	GO:not available	fig.468911.3.peg.874
L_hordei_TMW11822_BSQ49_04460	59.129	23.2206	23.1009		0.204237	-0.11969	hypothetical protein	CytoplasmicMembrane	GO:not available	fig.468911.3.peg.875
L_hordei_TMW11822_BSQ49_04470	80.657	23.4489	23.7076		0.522893	0.258726	hypothetical protein	Unknown	GO:not available	fig.468911.3.peg.877
L_hordei_TMW11822_BSQ49_04475	45.826	23.7777	23.8684		1.09563	0.0907078	hypothetical protein	CytoplasmicMembrane	GO:0009966 GO:0009975	fig.468911.3.peg.878
L_hordei_TMW11822_BSQ49_04500	48.894	25.1478	25.0836		0.301915	-0.064167	hypothetical protein	CytoplasmicMembrane	GO:not available	fig.468911.3.peg.883	Nucleosides and Nucleotides
L_hordei_TMW11822_BSQ49_04505	46.267	25.5323	25.8014		1.67739	0.269033	cytosine deaminase	Cytoplasmic	GO:0004151 GO:0009220	fig.468911.3.peg.884	Nucleosides and Nucleotides
L_hordei_TMW11822_BSQ49_04510	38.22	27.3588	27.3534		0.0153709	-0.00532722	alcohol dehydrogenase	Cytoplasmic	GO:0004024 GO:0006113 GO:0008270	fig.468911.3.peg.885
L_hordei_TMW11822_BSQ49_04515	35.297	27.2765	27.4802		2.65169	0.203745	phosphoglycerate dehydrogenase	Cytoplasmic	GO:0004617 GO:0006564	fig.468911.3.peg.886	Cofactors, Vitamins, Prosthetic Groups, Pigments
L_hordei_TMW11822_BSQ49_04525	62.874	29.264	29.1614		0.786468	-0.102654	heme ABC transporter ATP-binding protein	CytoplasmicMembrane	GO:0005524 GO:0006810 GO:0009898 GO:0042626	fig.468911.3.peg.888	Membrane Transport
L_hordei_TMW11822_BSQ49_04535	20.868	25.8302	25.9183		0.649042	0.0880947	Rossman fold protein, TIGR00730 family	Unknown	GO:not available	fig.468911.3.peg.890
L_hordei_TMW11822_BSQ49_04555	43.014	27.0465	27.0269		0.318524	-0.0196342	hydroxymethylglutaryl-CoA synthase	Unknown	GO:0004421	fig.468911.3.peg.894	Fatty Acids, Lipids, and Isoprenoids
L_hordei_TMW11822_BSQ49_04560	34.552	29.0481	28.9863		0.898468	-0.0618305	exonuclease SbcC	Unknown	GO:not available	fig.468911.3.peg.895
L_hordei_TMW11822_BSQ49_04565	38.542	29.4887	29.4061		2.21802	-0.0826511	hypothetical protein	Unknown	GO:not available	fig.468911.3.peg.896
L_hordei_TMW11822_BSQ49_04570	19.505	24.2444	24.1251		1.04108	-0.119221	hypothetical protein	Cytoplasmic	GO:not available	fig.468911.3.peg.897	Nucleosides and Nucleotides
L_hordei_TMW11822_BSQ49_04575	34.046	28.5818	28.5643		0.160278	-0.017416	exopolyphosphatase	Cytoplasmic	GO:0000287 GO:0004309 GO:0006798	fig.468911.3.peg.898	Phosphorus Metabolism
L_hordei_TMW11822_BSQ49_04580	83.249	27.8983	27.8494		0.509026	-0.0489159	RNA degradosome polyphosphate kinase	CytoplasmicMembrane	GO:0006799 GO:0008976 GO:0009358	fig.468911.3.peg.899	Nucleosides and Nucleotides
L_hordei_TMW11822_BSQ49_04585	57.862	25.9084	25.9245		0.0998173	0.0160866	exopolyphosphatase	Unknown	GO:0000287 GO:0004309 GO:0006798	fig.468911.3.peg.900	Phosphorus Metabolism
L_hordei_TMW11822_BSQ49_04590	42.102	32.7275	32.6258		1.12855	-0.101685	D-alanine--D-alanine ligase A	Cytoplasmic	GO:0008716 GO:0009252	fig.468911.3.peg.901	Cell Wall and Capsule
L_hordei_TMW11822_BSQ49_04595	22.352	25.6797	25.635		0.221524	-0.0447102	DNA-3-methyladenine glycosylase	Unknown	GO:0006281 GO:0008725	fig.468911.3.peg.902	DNA Metabolism
L_hordei_TMW11822_BSQ49_04600	17.217	31.1064	31.0503		1.55345	-0.0560684	universal stress protein UspA	Cytoplasmic	GO:0003735 GO:0006412 GO:0022627	fig.468911.3.peg.903
L_hordei_TMW11822_BSQ49_04615	46.731	26.0852	26.0598		0.136911	-0.0253258	recombinase RarA	Cytoplasmic	GO:0003887 GO:0006260 GO:0009360	fig.468911.3.peg.905
L_hordei_TMW11822_BSQ49_04620	23.292	33.7615	33.6701		3.04081	-0.0914383	30S ribosomal protein S4	Cytoplasmic	GO:0000314 GO:0003735 GO:0006412 GO:0022627	fig.468911.3.peg.906	Protein Metabolism
L_hordei_TMW11822_BSQ49_04625	16.793	26.9143	26.9182		0.0306635	0.00388336	histidine kinase	Unknown	GO:not available	fig.468911.3.peg.907
L_hordei_TMW11822_BSQ49_04630	66.298	28.6727	28.8016		2.02963	0.128839	septation ring formation regulator EzrA	Cytoplasmic	GO:0005524 GO:0007059 GO:0030261	fig.468911.3.peg.908	Cell Division and Cell Cycle
L_hordei_TMW11822_BSQ49_04635	42.327	28.3362	28.3287		0.0455752	-0.00750351	aminotransferase V	Cytoplasmic	GO:not available	fig.468911.3.peg.909	Miscellaneous
L_hordei_TMW11822_BSQ49_04640	45.099	29.3833	29.4446		0.366397	0.0612411	tRNA 4-thiouridine(8) synthase ThiI	Cytoplasmic	GO:0003824 GO:0006400 GO:0009228	fig.468911.3.peg.910
L_hordei_TMW11822_BSQ49_04645	103.73	31.302	31.306		0.082612	0.00400734	valine--tRNA ligase	Cytoplasmic	GO:0004832 GO:0005737 GO:0006438	fig.468911.3.peg.911	Protein Metabolism
L_hordei_TMW11822_BSQ49_04660	48.879	25.0775	25.3007		1.93019	0.223206	bifunctional folylpolyglutamate synthase/dihydrofolate synthase	Cytoplasmic	GO:0004326 GO:0005737 GO:0006760 GO:0008841 GO:0046654	fig.468911.3.peg.915	Cofactors, Vitamins, Prosthetic Groups, Pigments
L_hordei_TMW11822_BSQ49_04665	24.343	28.1865	27.8177	+	4.28379	-0.36882	HAD family hydrolase	Unknown	GO:not available	fig.468911.3.peg.916
L_hordei_TMW11822_BSQ49_04675	7.5975	27.814	27.9103		0.552652	0.0963764	cold-shock protein	Cytoplasmic	GO:0008156 GO:0009409	fig.468911.3.peg.918	Stress Response
L_hordei_TMW11822_BSQ49_04680	35.242	31.9347	31.8992		0.708613	-0.0354557	rod shape-determining protein	Cytoplasmic	GO:0008360	fig.468911.3.peg.919	Cell Division and Cell Cycle
L_hordei_TMW11822_BSQ49_04685	30.617	28.5225	28.4671		0.563423	-0.0554886	rod shape-determining protein MreC	CytoplasmicMembrane	GO:0008360	fig.468911.3.peg.920	Cell Division and Cell Cycle
L_hordei_TMW11822_BSQ49_04695	24.865	26.4365	26.4011		0.199647	-0.0353947	cell division inhibitor	Cytoplasmic	GO:0000918 GO:0004857	fig.468911.3.peg.922	Cell Division and Cell Cycle
L_hordei_TMW11822_BSQ49_04700	29.294	29.0886	29.0764		0.14005	-0.0122242	septum site-determining protein MinD	CytoplasmicMembrane	GO:0000918 GO:0016887	fig.468911.3.peg.923	Cell Division and Cell Cycle
L_hordei_TMW11822_BSQ49_04705	55.937	26.5853	26.555		0.295796	-0.0302849	cardiolipin synthase	CytoplasmicMembrane	GO:0008808 GO:0032049	fig.468911.3.peg.924	Fatty Acids, Lipids, and Isoprenoids
L_hordei_TMW11822_BSQ49_04710	35.069	25.7086	25.6352		0.385222	-0.0734634	alpha/beta hydrolase	CytoplasmicMembrane	GO:0009234 GO:0070205	fig.468911.3.peg.925
L_hordei_TMW11822_BSQ49_04715	35.077	24.3403	23.9964		1.26257	-0.343925	hypothetical protein	Cytoplasmic	GO:not available	fig.468911.3.peg.926
L_hordei_TMW11822_BSQ49_04720	13.292	27.9663	27.9132		0.438083	-0.053093	hypothetical protein	Unknown	GO:not available	fig.468911.3.peg.927
L_hordei_TMW11822_BSQ49_04725	54.019	26.2577	26.1525		1.06749	-0.105186	dipeptidase	CytoplasmicMembrane	GO:not available	fig.468911.3.peg.928
L_hordei_TMW11822_BSQ49_04730	31.946	23.8053	24.0914		0.316341	0.286116	hypothetical protein	CytoplasmicMembrane	GO:not available	fig.468911.3.peg.929	Amino Acids and Derivatives
L_hordei_TMW11822_BSQ49_04735	6.7767	29.3247	29.5477		1.97376	0.222967	tautomerase	Cytoplasmic	GO:0006725 GO:0016862	fig.468911.3.peg.930
L_hordei_TMW11822_BSQ49_04740	47.025	28.1995	28.2472		0.693427	0.0476894	diaminopimelate decarboxylase	Cytoplasmic	GO:0008836 GO:0009089	fig.468911.3.peg.931	Amino Acids and Derivatives
L_hordei_TMW11822_BSQ49_04750	30.081	27.3336	27.5701		3.40683	0.236458	HAD family hydrolase	Unknown	GO:0008152 GO:0016787	fig.468911.3.peg.933
L_hordei_TMW11822_BSQ49_04755	28.073	28.7608	28.7903		0.339428	0.0295448	S9 family serine peptidase	Cytoplasmic	GO:not available	fig.468911.3.peg.934
L_hordei_TMW11822_BSQ49_04760	11.978	29.0059	29.0888		0.4174	0.0828915	DNA methyltransferase	Cytoplasmic	GO:0003674 GO:0016226	fig.468911.3.peg.935	Miscellaneous
L_hordei_TMW11822_BSQ49_04765	37.343	23.8257	23.2934		0.894224	-0.532221	hypothetical protein	CytoplasmicMembrane	GO:0000910 GO:0016021
L_hordei_TMW11822_BSQ49_04770	52.846	27.185	27.1523		0.277661	-0.032692	RNA methyltransferase	Cytoplasmic	GO:not available	fig.468911.3.peg.937
L_hordei_TMW11822_BSQ49_04775	37.628	25.3179	25.3216		0.0104483	0.00365829	type 2 isopentenyl-diphosphate Delta-isomerase	Cytoplasmic	GO:0004452 GO:0008299	fig.468911.3.peg.938	Fatty Acids, Lipids, and Isoprenoids
L_hordei_TMW11822_BSQ49_04780	39.91	28.3485	28.4065		0.77704	0.0579681	phosphomevalonate kinase	Unknown	GO:0004631 GO:0016126 GO:0019287	fig.468911.3.peg.939	Fatty Acids, Lipids, and Isoprenoids
L_hordei_TMW11822_BSQ49_04785	35.704	27.977	28.0138		0.341386	0.0367756	diphosphomevalonate decarboxylase	Cytoplasmic	GO:0004163 GO:0019287	fig.468911.3.peg.940	Fatty Acids, Lipids, and Isoprenoids
L_hordei_TMW11822_BSQ49_04790	34.788	24.9889	24.8361		0.912761	-0.152809	mevalonate kinase	Unknown	GO:0004496 GO:0016126 GO:0019287	fig.468911.3.peg.941	Fatty Acids, Lipids, and Isoprenoids
L_hordei_TMW11822_BSQ49_04795	106.91	26.2555	26.2344		0.176999	-0.0211277	ATP-dependent helicase	Cytoplasmic	GO:0004527 GO:0008026	fig.468911.3.peg.942	DNA Metabolism
L_hordei_TMW11822_BSQ49_04800	18.663	27.4192	27.4836		0.581069	0.0643997	hypothetical protein	CytoplasmicMembrane	GO:0004222 GO:0006508 GO:0016887 GO:0051301	fig.468911.3.peg.943
L_hordei_TMW11822_BSQ49_04805	42.909	30.8596	30.936		1.15961	0.0764027	aspartate aminotransferase	Cytoplasmic	GO:not available	fig.468911.3.peg.944	Amino Acids and Derivatives
L_hordei_TMW11822_BSQ49_04810	49.907	31.2014	31.2126		0.269431	0.0112362	asparagine--tRNA ligase	Cytoplasmic	GO:0004816 GO:0006421	fig.468911.3.peg.945	Protein Metabolism
L_hordei_TMW11822_BSQ49_04815	28.149	24.8559	24.9831		1.17308	0.127228	DNA replication protein DnaD	Cytoplasmic	GO:0006269	fig.468911.3.peg.946	Cell Division and Cell Cycle
L_hordei_TMW11822_BSQ49_04835	33.575	27.9745	27.9703		0.0447749	-0.00411987	OxaA precursor	CytoplasmicMembrane	GO:0003674 GO:0031224 GO:0051205	fig.468911.3.peg.950
L_hordei_TMW11822_BSQ49_04840	9.9221	25.8718	25.9414		0.392265	0.0696335	acylphosphatase	Unknown	GO:0003998 GO:0006464	fig.468911.3.peg.951	Carbohydrates
L_hordei_TMW11822_BSQ49_04845	28.793	25.715	25.6172		0.550455	-0.0977554	RNA methyltransferase	Cytoplasmic	GO:0008173 GO:0009451	fig.468911.3.peg.952	RNA Metabolism
L_hordei_TMW11822_BSQ49_04855	13.341	27.8597	27.9642		1.01328	0.104511	transcriptional regulator	Cytoplasmic	GO:0043571	fig.468911.3.peg.954
L_hordei_TMW11822_BSQ49_04860	39.784	30.1096	30.049		0.588458	-0.060627	phenylalanine--tRNA ligase subunit alpha	Cytoplasmic	GO:0004826 GO:0006432 GO:0009328	fig.468911.3.peg.955	Protein Metabolism
L_hordei_TMW11822_BSQ49_04865	89.599	31.2527	31.1711		1.35658	-0.0816116	phenylalanine--tRNA ligase subunit beta	Cytoplasmic	GO:0004826 GO:0006432 GO:0009328	fig.468911.3.peg.956	Protein Metabolism
L_hordei_TMW11822_BSQ49_04870	42.107	29.6248	29.6094		0.178744	-0.0153675	ABC transporter substrate-binding protein	CytoplasmicMembrane	GO:not available	fig.468911.3.peg.957	RNA Metabolism
L_hordei_TMW11822_BSQ49_04875	25.178	27.5271	27.5672		0.343885	0.040184	uridine kinase	Cytoplasmic	GO:0004849 GO:0005737 GO:0046108	fig.468911.3.peg.958	Nucleosides and Nucleotides
L_hordei_TMW11822_BSQ49_04880	17.443	31.1496	31.147		0.0217092	-0.00256348	transcription elongation factor GreA	Cytoplasmic	GO:0003711 GO:0006354	fig.468911.3.peg.959	RNA Metabolism
L_hordei_TMW11822_BSQ49_04890	28.498	25.791	26.0309		1.26183	0.239929	NADPH-dependent oxidoreductase	Cytoplasmic	GO:0009236 GO:0016722 GO:0032363	fig.468911.3.peg.961
L_hordei_TMW11822_BSQ49_04905	46.512	29.1523	29.1728		0.164853	0.0205326	hypothetical protein	Cytoplasmic	GO:not available	fig.468911.3.peg.963
L_hordei_TMW11822_BSQ49_04910	26.256	26.3658	26.3379		0.13264	-0.0279694	XRE family transcriptional regulator	Cytoplasmic	GO:0006282 GO:0006355 GO:0008992	fig.468911.3.peg.964
L_hordei_TMW11822_BSQ49_04920	14.083	23.3089	22.9008		0.564603	-0.408066	hypothetical protein	Unknown	GO:not available	fig.468911.3.peg.966
L_hordei_TMW11822_BSQ49_04980	28.084	24.863	24.8647		0.00962415	0.00174141	hypothetical protein	Cytoplasmic	GO:not available	fig.468911.3.peg.978
L_hordei_TMW11822_BSQ49_05005	39.75	25.7466	25.912		1.659	0.165449	hypothetical protein	Unknown	GO:not available	fig.468911.3.peg.984
L_hordei_TMW11822_BSQ49_05015	13.426	25.6942	25.6769		0.058798	-0.0172691	hypothetical protein	Unknown	GO:not available	fig.468911.3.peg.986
L_hordei_TMW11822_BSQ49_05030	33.878	28.1943	28.3575		1.06952	0.163214	hypothetical protein	Cytoplasmic	GO:not available	fig.468911.3.peg.989
L_hordei_TMW11822_BSQ49_05080	41.96	24.8621	24.8438		0.0598253	-0.0182667	phage capsid protein	Unknown	GO:0005198 GO:0019012 GO:0019068	fig.468911.3.peg.999	Phages, Prophages, Transposable elements, Plasmids
L_hordei_TMW11822_BSQ49_05105	21.206	23.3546	23.7009		0.977938	0.346264	hypothetical protein	Unknown	GO:0005198 GO:0019038 GO:0019068	fig.468911.3.peg.1004	Phages, Prophages, Transposable elements, Plasmids
L_hordei_TMW11822_BSQ49_05215	10.705	24.0229	23.9341		0.256279	-0.0888443	hypothetical protein	Unknown	GO:not available	fig.468911.3.peg.1027
L_hordei_TMW11822_BSQ49_05265	35.405	26.3118	26.2868		0.110049	-0.0250187	glycosyltransferase	CytoplasmicMembrane	GO:0008375 GO:0042710	fig.468911.3.peg.1036
L_hordei_TMW11822_BSQ49_05270	17.38	25.7838	25.8649		0.501907	0.0810642	nucleoside 2-deoxyribosyltransferase	Cytoplasmic	GO:not available
L_hordei_TMW11822_BSQ49_05310	20.801	23.1185	22.9379		0.424176	-0.180574	GNAT family N-acetyltransferase	Unknown	GO:not available	fig.468911.3.peg.1046
L_hordei_TMW11822_BSQ49_05315	20.236	23.5428	23.5986		0.219848	0.0557861	hypothetical protein	Unknown	GO:0004452 GO:0008299	fig.468911.3.peg.1047	Nucleosides and Nucleotides
L_hordei_TMW11822_BSQ49_05320	16.826	28.8788	28.8924		0.115708	0.0135479	ribose-5-phosphate isomerase	Unknown	GO:not available	fig.468911.3.peg.1048	Carbohydrates
L_hordei_TMW11822_BSQ49_05330	12.77	26.4142	26.3159		1.18193	-0.0982437	hypothetical protein	Cytoplasmic	GO:not available	fig.468911.3.peg.1050
L_hordei_TMW11822_BSQ49_05335	39.23	26.9471	26.8504		0.934648	-0.096714	peptidase M42	Cytoplasmic	GO:not available	fig.468911.3.peg.1051	Protein Metabolism
L_hordei_TMW11822_BSQ49_05355	27.133	23.2096	24.0661		0.904694	0.856497	copper homeostasis protein CutC	Cytoplasmic	GO:0004750 GO:0006098	fig.468911.3.peg.1056
L_hordei_TMW11822_BSQ49_05375	22.413	24.664	24.5317		1.04446	-0.132374	hypothetical protein	Unknown	GO:not available	fig.468911.3.peg.1060
L_hordei_TMW11822_BSQ49_05380	31.586	27.5161	27.7138		1.67454	0.197687	D-amino-acid transaminase	Cytoplasmic	GO:0019480 GO:0047810	fig.468911.3.peg.1061	Carbohydrates
L_hordei_TMW11822_BSQ49_05390	70.779	22.8274	22.6313		1.35272	-0.196167	peptide-binding protein	Cellwall	GO:0015413 GO:0015675 GO:0016151 GO:0030288 GO:0031362 GO:0055052	fig.468911.3.peg.1063	Membrane Transport
L_hordei_TMW11822_BSQ49_05410	35.392	23.3266	23.5139		1.5059	0.187288	peptide ABC transporter ATP-binding protein	CytoplasmicMembrane	GO:0005524 GO:0009898 GO:0015413 GO:0015675 GO:0043190	fig.468911.3.peg.1067	Membrane Transport
L_hordei_TMW11822_BSQ49_05420	53.006	30.2563	30.1596		1.15308	-0.0967121	dipeptidase	Cytoplasmic	GO:not available	fig.468911.3.peg.1069
L_hordei_TMW11822_BSQ49_05435	15.272	24.2459	24.1483		0.29668	-0.0976105	GNAT family N-acetyltransferase	Unknown	GO:0006464 GO:0008999 GO:0042254	fig.468911.3.peg.1072
L_hordei_TMW11822_BSQ49_05445	89.088	31.9372	31.8942		0.756893	-0.0429783	phosphoketolase	Unknown	GO:0004802 GO:0005737 GO:0006098	fig.468911.3.peg.1074	Carbohydrates
L_hordei_TMW11822_BSQ49_05460	22.491	24.0194	24.3798		3.05902	0.360399	GNAT family N-acetyltransferase	Unknown	GO:not available	fig.468911.3.peg.1078
L_hordei_TMW11822_BSQ49_05465	32.299	23.6253	23.6353		0.0184306	0.0100212	ABC transporter ATP-binding protein	CytoplasmicMembrane	GO:0005524 GO:0043190 GO:0043215 GO:0043216	fig.468911.3.peg.1079
L_hordei_TMW11822_BSQ49_05515	32.055	23.1912	23.1918		0.000746701	0.000566483	acyltransferase	CytoplasmicMembrane	GO:not available	fig.468911.3.peg.1089
L_hordei_TMW11822_BSQ49_05520	18.649	24.6574	24.9188		0.395981	0.261438	phage tail protein	Cytoplasmic	GO:not available	fig.468911.3.peg.1090
L_hordei_TMW11822_BSQ49_05530	30.934	24.6639	24.7785		0.451477	0.114628	alpha/beta hydrolase	Cytoplasmic	GO:0009234 GO:0070205	fig.468911.3.peg.1092
L_hordei_TMW11822_BSQ49_05535	17.639	26.9267	26.8371		1.02678	-0.0896454	GNAT family N-acetyltransferase	Unknown	GO:0006464 GO:0008999 GO:0042254	fig.468911.3.peg.1093
L_hordei_TMW11822_BSQ49_05550	16.069	24.6506	24.5695		0.538687	-0.0811195	group-specific protein	Unknown	GO:not available	fig.468911.3.peg.1096
L_hordei_TMW11822_BSQ49_05575	23.944	26.2511	26.4311		1.04766	0.179916	haloacid dehalogenase	Cytoplasmic	GO:0008152 GO:0008967 GO:0009853 GO:0043094	fig.468911.3.peg.1101	DNA Metabolism
L_hordei_TMW11822_BSQ49_05585	35.045	22.4749	22.5825		0.300523	0.107597	nucleoside-diphosphate sugar epimerase	Cytoplasmic	GO:not available	fig.468911.3.peg.1103
L_hordei_TMW11822_BSQ49_05640	20.002	25.5551	25.5605		0.0167039	0.00547218	GNAT family N-acetyltransferase	Unknown	GO:0006464 GO:0008999 GO:0042254	fig.468911.3.peg.1116
L_hordei_TMW11822_BSQ49_05670	17.672	24.1265	24.2565		0.453079	0.130032	hypothetical protein	Unknown	GO:0006464 GO:0008999 GO:0042254	fig.468911.3.peg.1122
L_hordei_TMW11822_BSQ49_05690	22.678	24.1119	24.1815		0.275254	0.0696049	TetR family transcriptional regulator	Cytoplasmic	GO:not available	fig.468911.3.peg.1128
L_hordei_TMW11822_BSQ49_05695	41.821	26.1239	26.1252		0.00761874	0.00130653	hypothetical protein	Unknown	GO:0003674 GO:0030436	fig.468911.3.peg.1129
L_hordei_TMW11822_BSQ49_05750	32.035	27.4291	27.4981		0.982784	0.0689793	phenazine biosynthesis protein PhzF	Cytoplasmic	GO:not available	fig.468911.3.peg.1140
L_hordei_TMW11822_BSQ49_05785	37.261	26.0075	26.2104		2.00146	0.202927	hypothetical protein	Cytoplasmic	GO:0003677 GO:0005975 GO:0006355 GO:0016563 GO:0016564	fig.468911.3.peg.1147
L_hordei_TMW11822_BSQ49_05800	86.778	24.1015	23.699		0.754069	-0.402449	5-methyltetrahydropteroyltriglutamate-- homocysteine S-methyltransferase	Cytoplasmic	GO:0003871 GO:0009086	fig.468911.3.peg.1150	Amino Acids and Derivatives
L_hordei_TMW11822_BSQ49_05815	9.3105	24.2276	24.1965		0.0903567	-0.0311279	hypothetical protein	CytoplasmicMembrane	GO:not available	fig.468911.3.peg.1154
L_hordei_TMW11822_BSQ49_05820	28.071	23.5014	23.2115		0.311189	-0.289965	hypothetical protein	Cytoplasmic	GO:not available	fig.468911.3.peg.1155	Carbohydrates
L_hordei_TMW11822_BSQ49_05825	11.732	28.8285	28.8884		0.179165	0.0598583	hypothetical protein	Unknown	GO:not available	fig.468911.3.peg.1156
L_hordei_TMW11822_BSQ49_05840	21.89	25.7869	25.8809		0.572901	0.0940075	glutamine amidotransferase	Unknown	GO:not available	fig.468911.3.peg.1159
L_hordei_TMW11822_BSQ49_05845	83.941	27.6605	27.7187		1.46477	0.0581608	daunorubicin resistance protein DrrC	CytoplasmicMembrane	GO:0006289 GO:0009380 GO:0009381	fig.468911.3.peg.1160	DNA Metabolism
L_hordei_TMW11822_BSQ49_05850	22.39	25.0862	25.1083		0.207012	0.0221443	maltose acetyltransferase	Cytoplasmic	GO:not available	fig.468911.3.peg.1161
L_hordei_TMW11822_BSQ49_05870	43.464	25.3376	25.3483		0.0343494	0.0107155	amidohydrolase	Cytoplasmic	GO:0006548 GO:0050480	fig.468911.3.peg.1165
L_hordei_TMW11822_BSQ49_05890	44.667	28.9163	28.8632		0.92017	-0.0530643	aminotransferase	Cytoplasmic	GO:not available	fig.468911.3.peg.1168	Amino Acids and Derivatives
L_hordei_TMW11822_BSQ49_05915	11.528	27.047	26.9251		0.912758	-0.121962	GTP cyclohydrolase	Unknown	GO:not available	fig.468911.3.peg.1172
L_hordei_TMW11822_BSQ49_05945	11.245	24.0655	24.2195		0.760548	0.154036	ArsR family transcriptional regulator	Cytoplasmic	GO:0043571	fig.468911.3.peg.1178
L_hordei_TMW11822_BSQ49_06015	45.398	27.5021	27.5745		1.40452	0.0724068	hypothetical protein	Unknown	GO:not available	fig.468911.3.peg.1191
L_hordei_TMW11822_BSQ49_06020	73.915	22.9754	22.6454		0.548418	-0.33	hypothetical protein	Unknown	GO:0000373 GO:0003964	fig.468911.3.peg.1192
L_hordei_TMW11822_BSQ49_06110	35.977	24.4946	24.6745		1.58544	0.179846	hypothetical protein	Unknown	GO:not available	fig.468911.3.peg.1210
L_hordei_TMW11822_BSQ49_06190	32.474	25.6656	25.4207		0.86546	-0.244913	metallophosphatase family protein	Unknown	GO:0016788	fig.468911.3.peg.1226
L_hordei_TMW11822_BSQ49_06195	22.01	27.1749	27.1742		0.00533618	-0.000699997	signal peptidase I	CytoplasmicMembrane	GO:0006465 GO:0009004 GO:0009306	fig.468911.3.peg.1227	Protein Metabolism
L_hordei_TMW11822_BSQ49_06205	32.617	25.1145	25.2732		1.11633	0.158705	xylose isomerase	Cytoplasmic	GO:not available	fig.468911.3.peg.1228
L_hordei_TMW11822_BSQ49_06210	32.082	28.6975	28.6954		0.0134811	-0.00214005	fatty acid-binding protein DegV	Cytoplasmic	GO:0005575 GO:0008150 GO:0016740	fig.468911.3.peg.1229
L_hordei_TMW11822_BSQ49_06215	16.197	24.8592	24.7966		0.705647	-0.0625458	transcriptional regulator	Cytoplasmic	GO:0043571	fig.468911.3.peg.1230
L_hordei_TMW11822_BSQ49_06220	64.834	26.3952	26.464		0.6513	0.0687332	hypothetical protein	Unknown	GO:not available	fig.468911.3.peg.1231	Virulence, Disease and Defense
L_hordei_TMW11822_BSQ49_06250	92.14	28.8112	28.8913		1.17867	0.0800724	DNA topoisomerase IV subunit A	Cytoplasmic	GO:0003918 GO:0006260 GO:0006265 GO:0009340	fig.468911.3.peg.1238	Virulence, Disease and Defense
L_hordei_TMW11822_BSQ49_06255	73.783	28.9272	28.9366		0.22021	0.00938606	DNA topoisomerase IV subunit B	Cytoplasmic	GO:0003918 GO:0006260 GO:0006265 GO:0009340	fig.468911.3.peg.1239	Virulence, Disease and Defense
L_hordei_TMW11822_BSQ49_06265	33.668	26.8068	26.8466		0.417449	0.0398064	galactose mutarotase	Cytoplasmic	GO:not available	fig.468911.3.peg.1241
L_hordei_TMW11822_BSQ49_06270	53.152	30.5307	30.4513		2.10065	-0.0794029	HslU--HslV peptidase ATPase subunit	Cytoplasmic	GO:0004176 GO:0005524 GO:0006508 GO:0009376
L_hordei_TMW11822_BSQ49_06275	19.393	27.2332	27.1031		1.13459	-0.13014	HslU--HslV peptidase proteolytic subunit	Cytoplasmic	GO:0004176 GO:0004298 GO:0006508 GO:0009376	fig.468911.3.peg.1244	Protein Metabolism
L_hordei_TMW11822_BSQ49_06285	79.991	29.4614	29.4306		0.761885	-0.0308094	DNA topoisomerase I	Cytoplasmic	GO:0003677 GO:0003917 GO:0005737 GO:0006260 GO:0006265	fig.468911.3.peg.1246	DNA Metabolism
L_hordei_TMW11822_BSQ49_06295	29.004	23.5214	23.1777		0.990825	-0.343615	ribonuclease HII	Cytoplasmic	GO:0004523 GO:0006401	fig.468911.3.peg.1248	RNA Metabolism
L_hordei_TMW11822_BSQ49_06300	32.092	27.9885	27.9747		0.165754	-0.0137691	ribosome biogenesis GTPase YlqF	Cytoplasmic	GO:0003924 GO:0005525 GO:0005737 GO:0042254	fig.468911.3.peg.1249	Protein Metabolism
L_hordei_TMW11822_BSQ49_06310	52.622	29.9602	29.9549		0.0304003	-0.00528526	peptidase S41	CytoplasmicMembrane	GO:0006508 GO:0019132	fig.468911.3.peg.1251	Miscellaneous
L_hordei_TMW11822_BSQ49_06315	8.9177	24.8298	24.8765		0.0925581	0.0467091	hypothetical protein	Unknown	GO:not available	fig.468911.3.peg.1252
L_hordei_TMW11822_BSQ49_06320	23.406	26.6162	26.6647		0.315452	0.0484333	hypothetical protein	CytoplasmicMembrane	GO:not available	fig.468911.3.peg.1253
L_hordei_TMW11822_BSQ49_06325	35.894	24.9071	24.9381		0.15581	0.0309582	lipase	CytoplasmicMembrane	GO:not available	fig.468911.3.peg.1254
L_hordei_TMW11822_BSQ49_06330	19.207	27.7932	27.8075		0.151207	0.0142765	diacylglycerol kinase	Unknown	GO:not available	fig.468911.3.peg.1255	Cofactors, Vitamins, Prosthetic Groups, Pigments
L_hordei_TMW11822_BSQ49_06335	36.609	29.0179	28.976		0.406668	-0.0419064	thymidylate synthase	Cytoplasmic	GO:0004799 GO:0009265	fig.468911.3.peg.1256	Cofactors, Vitamins, Prosthetic Groups, Pigments
L_hordei_TMW11822_BSQ49_06340	71.672	27.1616	27.0682		0.846436	-0.0934067	ABC transporter ATP-binding protein	Cytoplasmic	GO:0005524 GO:0005575 GO:0008150	fig.468911.3.peg.1257
L_hordei_TMW11822_BSQ49_06345	45.413	26.6896	26.6197		0.418617	-0.0699062	CCA tRNA nucleotidyltransferase	Cytoplasmic	GO:not available	fig.468911.3.peg.1258	RNA Metabolism
L_hordei_TMW11822_BSQ49_06350	28.686	29.4629	29.4851		0.417121	0.0222702	4-hydroxy-tetrahydrodipicolinate reductase	Cytoplasmic	GO:0008839 GO:0009089	fig.468911.3.peg.1259	Amino Acids and Derivatives
L_hordei_TMW11822_BSQ49_06355	32.684	25.4092	25.2854		0.386404	-0.123735	hypothetical protein	CytoplasmicMembrane	GO:not available	fig.468911.3.peg.1260
L_hordei_TMW11822_BSQ49_06360	48.21	28.375	28.3588		0.256148	-0.0161743	hypothetical protein	Cytoplasmic	GO:not available	fig.468911.3.peg.1261
L_hordei_TMW11822_BSQ49_06365	9.7381	33.9416	33.9164		0.336891	-0.0252113	DNA-binding protein	Cytoplasmic	GO:0003677 GO:0006310 GO:0006355 GO:0006417 GO:0019047	fig.468911.3.peg.1262	DNA Metabolism
L_hordei_TMW11822_BSQ49_06370	50.514	29.0417	29.0229		0.139973	-0.018858	ribosome biogenesis GTPase Der	CytoplasmicMembrane	GO:0003924 GO:0005525 GO:0005737 GO:0042254 GO:0043022	fig.468911.3.peg.1263	Protein Metabolism
L_hordei_TMW11822_BSQ49_06375	43.506	34.0623	34.0694		0.0895444	0.00709534	30S ribosomal protein S1	Cytoplasmic	GO:0000314 GO:0003735 GO:0006412 GO:0022627	fig.468911.3.peg.1264	Protein Metabolism
L_hordei_TMW11822_BSQ49_06380	24.801	28.9527	28.9061		0.970995	-0.0465298	cytidylate kinase	Cytoplasmic	GO:0004127 GO:0015949	fig.468911.3.peg.1265	Nucleosides and Nucleotides
L_hordei_TMW11822_BSQ49_06385	20.983	24.0585	23.0341		1.19532	-1.02435	peptidoglycan-binding protein	CytoplasmicMembrane	GO:0003674 GO:0030436	fig.468911.3.peg.1266
L_hordei_TMW11822_BSQ49_06405	26.783	28.3532	28.3563		0.0253335	0.00303841	pseudouridine synthase	Cytoplasmic	GO:0001522 GO:0009982	fig.468911.3.peg.1270	RNA Metabolism
L_hordei_TMW11822_BSQ49_06410	21.819	24.2161	24.1736		0.299358	-0.0425892	SMC-Scp complex subunit ScpB	Cytoplasmic	GO:0005515 GO:0007059 GO:0030261	fig.468911.3.peg.1271
L_hordei_TMW11822_BSQ49_06420	13.9	26.6874	26.7781		0.752079	0.090704	N-acetyltransferase	Cytoplasmic	GO:0006464 GO:0008999 GO:0042254	fig.468911.3.peg.1273
L_hordei_TMW11822_BSQ49_06430	17.466	24.8217	24.9481		0.965459	0.126368	transcriptional repressor	Cytoplasmic	GO:not available	fig.468911.3.peg.1275	Stress Response
L_hordei_TMW11822_BSQ49_06435	32.272	28.5578	28.5764		0.131151	0.0185928	DNA-binding protein	Cytoplasmic	GO:0000311 GO:0003735 GO:0006412 GO:0022625	fig.468911.3.peg.1276
L_hordei_TMW11822_BSQ49_06445	62.558	35.3828	35.3673		0.232204	-0.01548	pyruvate kinase	Cytoplasmic	GO:0004743 GO:0005737 GO:0006096	fig.468911.3.peg.1278	Carbohydrates
L_hordei_TMW11822_BSQ49_06450	34.432	32.4464	31.9867	+	6.95646	-0.459656	6-phosphofructokinase	Cytoplasmic	GO:0003872 GO:0006096	fig.468911.3.peg.1279	Carbohydrates
L_hordei_TMW11822_BSQ49_06455	127.15	26.5046	26.5477		0.245867	0.0430584	DNA polymerase III subunit alpha	Cytoplasmic	GO:0003887 GO:0006260 GO:0009360	fig.468911.3.peg.1280	Phages, Prophages, Transposable elements, Plasmids
L_hordei_TMW11822_BSQ49_06465	97.204	30.2849	30.3182		0.413686	0.0333576	ATP-dependent chaperone ClpB	Cytoplasmic	GO:0006457 GO:0042623	fig.468911.3.peg.1282	Protein Metabolism
L_hordei_TMW11822_BSQ49_06470	46.111	30.1884	30.1573		0.573261	-0.0310612	peptidase T	Cytoplasmic	GO:0006508 GO:0045148	fig.468911.3.peg.1283
L_hordei_TMW11822_BSQ49_06475	41.528	27.1487	27.1291		0.113986	-0.0196342	Nif3-like dinuclear metal center hexameric protein	Unknown	GO:0005737 GO:0008150 GO:0051540	fig.468911.3.peg.1284
L_hordei_TMW11822_BSQ49_06480	26.329	26.8455	26.8471		0.00638235	0.00161552	SAM-dependent methyltransferase	Cytoplasmic	GO:not available	fig.468911.3.peg.1285	RNA Metabolism
L_hordei_TMW11822_BSQ49_06485	28.669	25.2247	25.3718		0.860787	0.147106	phosphorylase	Unknown	GO:not available	fig.468911.3.peg.1286	Nucleosides and Nucleotides
L_hordei_TMW11822_BSQ49_06490	41.487	29.6978	29.5834		0.98749	-0.114424	cystathionine gamma-synthase	Cytoplasmic	GO:not available	fig.468911.3.peg.1287	Amino Acids and Derivatives
L_hordei_TMW11822_BSQ49_06495	33.079	28.1261	27.9993		1.6073	-0.126814	cysteine synthase	Unknown	GO:not available	fig.468911.3.peg.1288	Amino Acids and Derivatives
L_hordei_TMW11822_BSQ49_06500	41.913	31.0533	30.9669		0.912153	-0.0864868	RNA polymerase sigma factor RpoD	Cytoplasmic	GO:0006352 GO:0016987	fig.468911.3.peg.1289	RNA Metabolism
L_hordei_TMW11822_BSQ49_06505	71.059	27.9315	27.9306		0.00565247	-0.000900269	DNA primase	Cytoplasmic	GO:0003896 GO:0006269	fig.468911.3.peg.1290	Cell Division and Cell Cycle
L_hordei_TMW11822_BSQ49_06510	78.337	31.1714	31.1217		1.14672	-0.0496521	glycine--tRNA ligase subunit beta	Cytoplasmic	GO:0004820 GO:0006426 GO:0009345	fig.468911.3.peg.1291	Protein Metabolism
L_hordei_TMW11822_BSQ49_06515	35.145	29.546	29.5564		0.105643	0.0103436	glycine--tRNA ligase subunit alpha	Cytoplasmic	GO:0004820 GO:0006426 GO:0009345	fig.468911.3.peg.1292	Protein Metabolism
L_hordei_TMW11822_BSQ49_06525	33.739	27.9827	28.0656		0.712467	0.0828972	GTPase Era	CytoplasmicMembrane	GO:0003924 GO:0005525 GO:0019843 GO:0042254 GO:0043022	fig.468911.3.peg.1295	Protein Metabolism
L_hordei_TMW11822_BSQ49_06535	18.597	28.1382	28.2098		0.345622	0.0716228	rRNA maturation RNase YbeY	Cytoplasmic	GO:0004540 GO:0042254 GO:0046872	fig.468911.3.peg.1297
L_hordei_TMW11822_BSQ49_06540	36.113	27.2003	27.2013		0.00660166	0.000955582	phosphate starvation-inducible protein PhoH	Cytoplasmic	GO:0003678 GO:0006281	fig.468911.3.peg.1298	Phosphorus Metabolism
L_hordei_TMW11822_BSQ49_06545	16.201	31.2944	31.1907		1.54471	-0.103735	hypothetical protein	Unknown	GO:0006424 GO:0050567	fig.468911.3.peg.1299	Cell Division and Cell Cycle
L_hordei_TMW11822_BSQ49_06550	7.4766	30.6316	30.2368		1.69037	-0.394833	30S ribosomal protein S21	Cytoplasmic	GO:0000314 GO:0003735 GO:0006412 GO:0022627	fig.468911.3.peg.1300	Protein Metabolism
L_hordei_TMW11822_BSQ49_06555	30.057	28.4088	28.2551		2.48177	-0.153694	phosphoenolpyruvate synthase regulatory protein	Cytoplasmic	GO:not available	fig.468911.3.peg.1301
L_hordei_TMW11822_BSQ49_06560	33.328	28.2317	28.2828		0.676987	0.0510902	deoxyribonuclease IV	Unknown	GO:0003906 GO:0006281	fig.468911.3.peg.1302	DNA Metabolism
L_hordei_TMW11822_BSQ49_06565	32.323	24.9452	25.0051		0.276139	0.0598717	hypothetical protein	CytoplasmicMembrane	GO:not available	fig.468911.3.peg.1303
L_hordei_TMW11822_BSQ49_06570	19.763	26.9214	26.9957		0.306157	0.0742702	peptide-methionine (S)-S-oxide reductase	Cytoplasmic	GO:0000317 GO:0006979 GO:0008113 GO:0030091	fig.468911.3.peg.1304	Protein Metabolism
L_hordei_TMW11822_BSQ49_06575	66.729	32.3765	32.447		2.0557	0.0705032	aspartate--tRNA ligase	Cytoplasmic	GO:0004815 GO:0005737 GO:0006422	fig.468911.3.peg.1305	Protein Metabolism
L_hordei_TMW11822_BSQ49_06580	48.84	31.3776	31.4167		1.13	0.0390835	histidine--tRNA ligase	Cytoplasmic	GO:0004821 GO:0005737 GO:0006427	fig.468911.3.peg.1306	Protein Metabolism
L_hordei_TMW11822_BSQ49_06585	32.5	25.4574	25.572		0.966815	0.114578	N-acetylmuramoyl-L-alanine amidase	Cellwall	GO:0008745 GO:0030436	fig.468911.3.peg.1307	Cell Wall and Capsule
L_hordei_TMW11822_BSQ49_06595	35.428	25.7074	25.7515		0.263333	0.0441055	esterase	Cytoplasmic	GO:0018738 GO:0046292	fig.468911.3.peg.1309
L_hordei_TMW11822_BSQ49_06600	16.449	24.6907	24.6607		0.164762	-0.0300331	D-tyrosyl-tRNA(Tyr) deacylase	Unknown	GO:0004045 GO:0008152	fig.468911.3.peg.1310
L_hordei_TMW11822_BSQ49_06605	84.139	28.409	28.3931		0.253167	-0.0159359	GTP pyrophosphokinase	Cytoplasmic	GO:0003824 GO:0015968 GO:0015969	fig.468911.3.peg.1311	Regulation and Cell signaling
L_hordei_TMW11822_BSQ49_06615	28.25	24.7873	24.7445		0.16316	-0.0427704	16S rRNA (uracil(1498)-N(3))-methyltransferase	Cytoplasmic	GO:0016436 GO:0031167	fig.468911.3.peg.1313	RNA Metabolism
L_hordei_TMW11822_BSQ49_06620	33.189	27.0288	27.0144		0.102591	-0.0144043	ribosomal protein L11 methyltransferase	Cytoplasmic	GO:0006464 GO:0008757	fig.468911.3.peg.1314	Protein Metabolism
L_hordei_TMW11822_BSQ49_06625	18.973	25.7648	25.9635		1.42144	0.198679	hypothetical protein	Cytoplasmic	GO:not available	fig.468911.3.peg.1315
L_hordei_TMW11822_BSQ49_06635	34.803	27.8062	27.982		1.37395	0.175827	nucleoside hydrolase	Unknown	GO:0008415	fig.468911.3.peg.1317	RNA Metabolism
L_hordei_TMW11822_BSQ49_06645	67.669	28.2485	28.2001		0.57795	-0.0483551	elongation factor 4	CytoplasmicMembrane	GO:0005525	fig.468911.3.peg.1319	Protein Metabolism
L_hordei_TMW11822_BSQ49_06650	41.157	29.6956	29.7412		0.408232	0.0456371	molecular chaperone DnaJ	Cytoplasmic	GO:0005515 GO:0006457 GO:0009408	fig.468911.3.peg.1320	Protein Metabolism
L_hordei_TMW11822_BSQ49_06655	66.672	34.5171	34.4682		0.969661	-0.0489349	molecular chaperone DnaK	Cytoplasmic	GO:0005524 GO:0006457 GO:0006950 GO:0016887 GO:0051082	fig.468911.3.peg.1321	Protein Metabolism
L_hordei_TMW11822_BSQ49_06660	23.085	31.6109	31.535		1.51533	-0.0758533	nucleotide exchange factor GrpE	Cytoplasmic	GO:0005515 GO:0009405	fig.468911.3.peg.1322	Protein Metabolism
L_hordei_TMW11822_BSQ49_06665	38.664	26.9696	27.0624		1.44543	0.0928516	heat-inducible transcriptional repressor HrcA	Unknown	GO:0005737 GO:0009408 GO:0016566	fig.468911.3.peg.1323	Protein Metabolism
L_hordei_TMW11822_BSQ49_06670	35.272	27.0122	26.9047		0.368193	-0.10751	riboflavin biosynthesis protein RibF	Cytoplasmic	GO:0003919 GO:0005737 GO:0006747 GO:0008531 GO:0009231 GO:0009398	fig.468911.3.peg.1324	Cofactors, Vitamins, Prosthetic Groups, Pigments
L_hordei_TMW11822_BSQ49_06675	34.552	27.3698	27.4057		0.287497	0.0359364	tRNA pseudouridine(55) synthase TruB	Cytoplasmic	GO:0004730 GO:0006400 GO:0016870	fig.468911.3.peg.1325	Cofactors, Vitamins, Prosthetic Groups, Pigments
L_hordei_TMW11822_BSQ49_06680	13.474	29.5367	29.4847		0.332641	-0.0519829	ribosome-binding factor A	Cytoplasmic	GO:0006396 GO:0019843	fig.468911.3.peg.1326	Protein Metabolism
L_hordei_TMW11822_BSQ49_06685	87.532	31.5605	31.5646		0.0361226	0.00408936	translation initiation factor IF-2	Cytoplasmic	GO:0003743 GO:0005737 GO:0006413	fig.468911.3.peg.1327	Protein Metabolism
L_hordei_TMW11822_BSQ49_06690	11.315	25.8996	25.9425		0.20436	0.0429173	hypothetical protein	Cytoplasmic	GO:not available	fig.468911.3.peg.1328	RNA Metabolism
L_hordei_TMW11822_BSQ49_06695	11.353	28.6167	28.5478		0.5895	-0.0689392	DNA-binding protein	Cytoplasmic	GO:not available	fig.468911.3.peg.1329	RNA Metabolism
L_hordei_TMW11822_BSQ49_06700	40.65	31.2655	31.2488		0.22224	-0.0167141	transcription termination/antitermination protein NusA	Cytoplasmic	GO:0003715 GO:0006353	fig.468911.3.peg.1330	RNA Metabolism
L_hordei_TMW11822_BSQ49_06705	18.096	26.9274	25.938		0.717082	-0.989361	ribosome maturation factor RimP	Cytoplasmic	GO:not available	fig.468911.3.peg.1331	RNA Metabolism
L_hordei_TMW11822_BSQ49_06715	63.787	31.1791	31.1203		0.902294	-0.0587368	proline--tRNA ligase	Cytoplasmic	GO:0004827 GO:0005737 GO:0006433	fig.468911.3.peg.1335	Protein Metabolism
L_hordei_TMW11822_BSQ49_06720	46.896	27.9765	28.0277		0.485074	0.0511475	RIP metalloprotease RseP	CytoplasmicMembrane	GO:0004222 GO:0006508	fig.468911.3.peg.1336
L_hordei_TMW11822_BSQ49_06730	29.482	25.622	25.4578		1.01404	-0.164249	isoprenyl transferase	Cytoplasmic	GO:0005737 GO:0008834 GO:0009252	fig.468911.3.peg.1338	Fatty Acids, Lipids, and Isoprenoids
L_hordei_TMW11822_BSQ49_06735	20.741	31.0727	31.0396		0.224235	-0.0330276	ribosome recycling factor	Cytoplasmic	GO:0005737 GO:0006412 GO:0008135	fig.468911.3.peg.1339	Protein Metabolism
L_hordei_TMW11822_BSQ49_06740	26.143	31.1058	31.0906		0.161914	-0.0152225	UMP kinase	Unknown	GO:0015949 GO:0033862	fig.468911.3.peg.1340
L_hordei_TMW11822_BSQ49_06745	31.83	33.4856	33.4051		1.18566	-0.0805092	translation elongation factor Ts	Cytoplasmic	GO:0003746 GO:0006414	fig.468911.3.peg.1341	Protein Metabolism
L_hordei_TMW11822_BSQ49_06750	29.925	33.7627	33.7408		0.200375	-0.021843	30S ribosomal protein S2	Cytoplasmic	GO:0000314 GO:0003735 GO:0006412 GO:0022627	fig.468911.3.peg.1342	Protein Metabolism
L_hordei_TMW11822_BSQ49_06755	36.495	32.7463	32.777		0.439757	0.0306473	lactate dehydrogenase	Cytoplasmic	GO:0004617 GO:0006564	fig.468911.3.peg.1343	Carbohydrates
L_hordei_TMW11822_BSQ49_06765	28.436	24.3993	24.3733		0.0843484	-0.0259781	SAM-dependent methyltransferase	Cytoplasmic	GO:0006412 GO:0008757 GO:0018364	fig.468911.3.peg.1345	RNA Metabolism
L_hordei_TMW11822_BSQ49_06770	23.514	27.7236	27.6812		0.284889	-0.0424023	1-acyl-sn-glycerol-3-phosphate acyltransferase	CytoplasmicMembrane	GO:not available	fig.468911.3.peg.1346	Fatty Acids, Lipids, and Isoprenoids
L_hordei_TMW11822_BSQ49_06775	8.4963	27.9343	27.8345		0.206153	-0.0997887	hypothetical protein	CytoplasmicMembrane	GO:not available	fig.468911.3.peg.1347
L_hordei_TMW11822_BSQ49_06780	9.547	26.706	26.6638		0.343296	-0.0422096	DUF896 family protein	Unknown	GO:not available	fig.468911.3.peg.1348
L_hordei_TMW11822_BSQ49_06790	38.302	26.7618	26.8002		0.192115	0.0384426	glycosyl transferase family 2	CytoplasmicMembrane	GO:0008375 GO:0042710	fig.468911.3.peg.1350
L_hordei_TMW11822_BSQ49_06795	36.643	29.3382	29.4182		0.940728	0.0799942	glycosyl transferase family 2	Cytoplasmic	GO:0008375 GO:0042710	fig.468911.3.peg.1351	Cell Wall and Capsule
L_hordei_TMW11822_BSQ49_06800	63.693	25.9185	25.9971		1.83374	0.0785713	DNA repair protein RecN	Cytoplasmic	GO:0005524 GO:0005737 GO:0006281 GO:0006310	fig.468911.3.peg.1352	DNA Metabolism
L_hordei_TMW11822_BSQ49_06805	17.008	26.3002	26.374		0.61309	0.073843	ArgR family transcriptional regulator	Cytoplasmic	GO:0006525 GO:0016564	fig.468911.3.peg.1353	Amino Acids and Derivatives
L_hordei_TMW11822_BSQ49_06810	30.089	26.4975	26.4952		0.0133975	-0.00228691	TlyA family rRNA (cytidine-2'-O)-methyltransferase	Cytoplasmic	GO:not available	fig.468911.3.peg.1354	RNA Metabolism
L_hordei_TMW11822_BSQ49_06815	32.476	25.6868	25.6866		0.000959419	-0.000265121	geranyl transferase	Cytoplasmic	GO:0000010 GO:0009234	fig.468911.3.peg.1355	Fatty Acids, Lipids, and Isoprenoids
L_hordei_TMW11822_BSQ49_06820	8.7055	30.4594	30.5095		0.368077	0.0501003	exodeoxyribonuclease VII small subunit	Cytoplasmic	GO:0006308 GO:0008855 GO:0009318	fig.468911.3.peg.1356	DNA Metabolism
L_hordei_TMW11822_BSQ49_06825	51.277	26.6753	26.7483		1.40161	0.0729847	exodeoxyribonuclease VII large subunit	Cytoplasmic	GO:0006308 GO:0008855 GO:0009318	fig.468911.3.peg.1357	DNA Metabolism
L_hordei_TMW11822_BSQ49_06830	30.43	26.9106	26.9843		0.825325	0.0736637	bifunctional methylenetetrahydrofolate dehydrogenase/methenyltetrahydrofolate cyclohydrolase	Cytoplasmic	GO:0019354 GO:0043115 GO:0051266	fig.468911.3.peg.1358	Cofactors, Vitamins, Prosthetic Groups, Pigments
L_hordei_TMW11822_BSQ49_06835	15.296	28.3057	28.2643		0.376559	-0.0414104	N utilization substance protein B	Cytoplasmic	GO:0006355 GO:0030401	fig.468911.3.peg.1359	RNA Metabolism
L_hordei_TMW11822_BSQ49_06840	15.52	29.3211	29.3575		0.501415	0.0364704	alkaline-shock protein	Cytoplasmic	GO:not available	fig.468911.3.peg.1360
L_hordei_TMW11822_BSQ49_06845	20.554	27.9986	27.9531		0.111556	-0.0454845	elongation factor P	Cytoplasmic	GO:0003746 GO:0005737 GO:0006414	fig.468911.3.peg.1361	Protein Metabolism
L_hordei_TMW11822_BSQ49_06850	40.013	27.5079	27.4693		0.679415	-0.0385742	Xaa-Pro dipeptidase	Cytoplasmic	GO:0004239 GO:0006464	fig.468911.3.peg.1362	Protein Metabolism
L_hordei_TMW11822_BSQ49_06855	10.183	31.2332	31.1305		0.932224	-0.102741	50S ribosomal protein L27	Cytoplasmic	GO:0000315 GO:0003735 GO:0006412 GO:0022625	fig.468911.3.peg.1363	Protein Metabolism
L_hordei_TMW11822_BSQ49_06860	11.88	26.0825	26.3079		1.85277	0.225378	hypothetical protein	Cytoplasmic	GO:not available	fig.468911.3.peg.1364
L_hordei_TMW11822_BSQ49_06865	11.072	30.7544	30.6175		1.89407	-0.136879	50S ribosomal protein L21	Unknown	GO:0000311 GO:0003735 GO:0006412 GO:0022625	fig.468911.3.peg.1365	Protein Metabolism
L_hordei_TMW11822_BSQ49_06875	32.573	27.2203	27.173		0.414832	-0.0472927	hypothetical protein	Cytoplasmic	GO:0003674 GO:0030436	fig.468911.3.peg.1368
L_hordei_TMW11822_BSQ49_06885	29.985	25.1545	25.2151		0.602746	0.060606	2-keto-4-pentenoate hydratase	Unknown	GO:0018817	fig.468911.3.peg.1370
L_hordei_TMW11822_BSQ49_06895	49.467	26.7195	26.8394		0.652178	0.119949	Na+/H+ antiporter NhaC	CytoplasmicMembrane	GO:0006814 GO:0006818 GO:0015385	fig.468911.3.peg.1372
L_hordei_TMW11822_BSQ49_06920	8.2062	28.8603	29.0129		0.462405	0.152643	hypothetical protein	Unknown	GO:not available	fig.468911.3.peg.1378
L_hordei_TMW11822_BSQ49_06940	59.94	27.5926	27.6081		0.331577	0.0155182	peptide ABC transporter substrate-binding protein	Cellwall	GO:0015413 GO:0015675 GO:0016151 GO:0030288 GO:0031362 GO:0055052	fig.468911.3.peg.1383	Membrane Transport
L_hordei_TMW11822_BSQ49_06945	15.408	26.2727	26.1726		0.557786	-0.100025	osmotically inducible protein OsmC	Cytoplasmic	GO:not available	fig.468911.3.peg.1384
L_hordei_TMW11822_BSQ49_06965	52.463	27.9361	27.9058		0.270485	-0.0302887	Fe-S cluster assembly protein SufB	Cytoplasmic	GO:0005198 GO:0016226	fig.468911.3.peg.1388	Miscellaneous
L_hordei_TMW11822_BSQ49_06970	17.286	23.976	23.9854		0.0318614	0.00939751	SUF system NifU family Fe-S cluster assembly protein	Cytoplasmic	GO:0005198 GO:0016226	fig.468911.3.peg.1389	Miscellaneous
L_hordei_TMW11822_BSQ49_06975	45.309	27.1897	27.2356		0.420647	0.0458775	cysteine sulfinate desulfinase	Cytoplasmic	GO:0016226 GO:0031071	fig.468911.3.peg.1390	Miscellaneous
L_hordei_TMW11822_BSQ49_06980	48.094	28.6166	28.6314		0.149066	0.0148067	Fe-S cluster assembly protein SufD	Cytoplasmic	GO:0005198 GO:0016226	fig.468911.3.peg.1391	Miscellaneous
L_hordei_TMW11822_BSQ49_06985	28.579	28.1474	28.1014		0.336505	-0.0460281	Fe-S cluster assembly ATPase SufC	Cytoplasmic	GO:0005524 GO:0016226	fig.468911.3.peg.1392	Miscellaneous
L_hordei_TMW11822_BSQ49_06990	13.686	28.0499	28.0884		0.128023	0.0384827	arsenate reductase	Cytoplasmic	GO:not available	fig.468911.3.peg.1393	Virulence, Disease and Defense
L_hordei_TMW11822_BSQ49_06995	44.294	25.7734	25.7472		0.0599023	-0.0261688	rod shape-determining protein RodA	CytoplasmicMembrane	GO:0008360	fig.468911.3.peg.1394	Cell Wall and Capsule
L_hordei_TMW11822_BSQ49_07000	8.2432	27.6368	24.8993		1.12127	-2.73745	hypothetical protein	Unknown	GO:not available	fig.468911.3.peg.1395
L_hordei_TMW11822_BSQ49_07010	35.284	30.1755	30.1421		0.45014	-0.0334282	rod shape-determining protein	Cytoplasmic	GO:0008360	fig.468911.3.peg.1396	Cell Division and Cell Cycle
L_hordei_TMW11822_BSQ49_07015	46.925	28.8838	28.8915		0.0637523	0.00772095	UDP-N-acetylglucosamine 1-carboxyvinyltransferase	Cytoplasmic	GO:0008760 GO:0009252	fig.468911.3.peg.1397	Cell Wall and Capsule
L_hordei_TMW11822_BSQ49_07030	50.744	32.6257	32.6849		1.54194	0.0591583	F0F1 ATP synthase subunit beta	CytoplasmicMembrane	GO:0000275 GO:0015986 GO:0045261 GO:0045262 GO:0046933	fig.468911.3.peg.1399
L_hordei_TMW11822_BSQ49_07035	35.371	29.5721	29.7325		1.60722	0.160458	F0F1 ATP synthase subunit gamma	Unknown	GO:0000275 GO:0015986 GO:0045261 GO:0045262 GO:0046933	fig.468911.3.peg.1400
L_hordei_TMW11822_BSQ49_07040	54.72	32.4984	32.5818		0.965566	0.0833893	F0F1 ATP synthase subunit alpha	Cytoplasmic	GO:0000275 GO:0015986 GO:0045261 GO:0045262 GO:0046933	fig.468911.3.peg.1401
L_hordei_TMW11822_BSQ49_07045	20.598	29.8332	29.9045		0.777808	0.0712872	F0F1 ATP synthase subunit delta	Cytoplasmic	GO:0000275 GO:0015986 GO:0045261 GO:0045262 GO:0046933	fig.468911.3.peg.1402
L_hordei_TMW11822_BSQ49_07050	19.555	30.8699	30.9929		1.76177	0.123064	ATP synthase F0 subunit B	Cytoplasmic	GO:0000276 GO:0015986 GO:0045263 GO:0045264 GO:0046933	fig.468911.3.peg.1403
L_hordei_TMW11822_BSQ49_07065	22.798	30.5412	30.503		0.19443	-0.0381851	uracil phosphoribosyltransferase	Cytoplasmic	GO:0004845 GO:0008655	fig.468911.3.peg.1406	Nucleosides and Nucleotides
L_hordei_TMW11822_BSQ49_07070	37.038	27.387	27.3746		0.0645107	-0.0123463	threonylcarbamoyl-AMP synthase	Cytoplasmic	GO:0006400	fig.468911.3.peg.1407
L_hordei_TMW11822_BSQ49_07075	32.074	23.5516	23.5085		0.130493	-0.0430527	protein-(glutamine-N5) methyltransferase, release factor-specific	Unknown	GO:0006412 GO:0008757 GO:0018364	fig.468911.3.peg.1408	Protein Metabolism
L_hordei_TMW11822_BSQ49_07080	40.861	29.5077	29.3928		2.72906	-0.114855	peptide chain release factor 1	Cytoplasmic	GO:0003747 GO:0006415	fig.468911.3.peg.1409	Protein Metabolism
L_hordei_TMW11822_BSQ49_07085	22.021	25.2218	25.234		0.0488375	0.0121765	thymidine kinase	Cytoplasmic	GO:0009306 GO:0016887	fig.468911.3.peg.1410	Nucleosides and Nucleotides
L_hordei_TMW11822_BSQ49_07090	49.841	28.4176	28.4755		0.349814	0.057827	UDP-N-acetylmuramyl peptide synthase	Unknown	GO:0008763 GO:0009252	fig.468911.3.peg.1411
L_hordei_TMW11822_BSQ49_07095	26.113	27.042	27.0404		0.00675176	-0.00159645	glutamine amidotransferase	Cytoplasmic	GO:0005737 GO:0009236 GO:0051921	fig.468911.3.peg.1412
L_hordei_TMW11822_BSQ49_07100	36.435	31.2587	31.0481		3.02973	-0.210676	mannose-6-phosphate isomerase, class I	Cytoplasmic	GO:0004476 GO:0005975	fig.468911.3.peg.1413	Carbohydrates
L_hordei_TMW11822_BSQ49_07105	38.309	24.8475	24.5257		2.84851	-0.321856	serine hydrolase	CytoplasmicMembrane	GO:not available	fig.468911.3.peg.1414	Virulence, Disease and Defense
L_hordei_TMW11822_BSQ49_07110	25.022	22.6855	22.6699		0.0490129	-0.015564	histidine phosphatase family protein	Cytoplasmic	GO:0009236 GO:0019175	fig.468911.3.peg.1415	Miscellaneous
L_hordei_TMW11822_BSQ49_07140	24.697	27.6932	27.5919		0.792552	-0.101297	hydrolase	Unknown	GO:0004452 GO:0008299	fig.468911.3.peg.1421
L_hordei_TMW11822_BSQ49_07145	10.888	27.5267	27.5838		0.58148	0.0571117	hypothetical protein	Cytoplasmic	GO:not available	fig.468911.3.peg.1422
L_hordei_TMW11822_BSQ49_07160	59.5	29.1161	29.1868		1.37233	0.0707111	formate--tetrahydrofolate ligase	Cytoplasmic	GO:0005525	fig.468911.3.peg.1425	Cofactors, Vitamins, Prosthetic Groups, Pigments
L_hordei_TMW11822_BSQ49_07175	43.012	29.1336	29.149		0.131599	0.0154228	RNA methyltransferase	Cytoplasmic	GO:not available	fig.468911.3.peg.1428	Cell Division and Cell Cycle
L_hordei_TMW11822_BSQ49_07185	13.085	28.6566	28.5764		0.358971	-0.0802345	cell division protein GpsB	Cytoplasmic	GO:not available	fig.468911.3.peg.1429	Cell Division and Cell Cycle
L_hordei_TMW11822_BSQ49_07190	22.125	26.7341	26.6201		0.404119	-0.114061	hypothetical protein	Cytoplasmic	GO:0008272 GO:0015419 GO:0030288 GO:0031362 GO:0043199 GO:0055052	fig.468911.3.peg.1430	Cell Division and Cell Cycle
L_hordei_TMW11822_BSQ49_07195	23.599	24.1225	24.3441		1.22853	0.221581	Holliday junction resolvase RecU	Cytoplasmic	GO:0006281 GO:0006310	fig.468911.3.peg.1431	Cell Division and Cell Cycle
L_hordei_TMW11822_BSQ49_07200	82.963	29.3581	29.3895		0.49927	0.0314159	carboxypeptidase	CytoplasmicMembrane	GO:not available	fig.468911.3.peg.1432	Cell Wall and Capsule
L_hordei_TMW11822_BSQ49_07210	33.458	23.4641	24.091		1.57891	0.626862	DNA-entry nuclease	CytoplasmicMembrane	GO:not available	fig.468911.3.peg.1434	DNA Metabolism
L_hordei_TMW11822_BSQ49_07215	19.65	25.993	26.1106		2.11722	0.117655	glyoxalase	Unknown	GO:not available	fig.468911.3.peg.1435
L_hordei_TMW11822_BSQ49_07220	24.297	26.323	26.3276		0.036577	0.00453568	class A sortase	CytoplasmicMembrane	GO:0004197 GO:0045184 GO:0051605	fig.468911.3.peg.1436	Cell Wall and Capsule
L_hordei_TMW11822_BSQ49_07225	58.553	26.5989	26.6166		0.187697	0.0177288	two-component sensor histidine kinase	CytoplasmicMembrane	GO:0000155 GO:0000160 GO:0006796 GO:0006817	fig.468911.3.peg.1437
L_hordei_TMW11822_BSQ49_07230	26.624	29.9604	29.9137		0.539444	-0.0466557	DNA-binding response regulator	Cytoplasmic	GO:not available	fig.468911.3.peg.1438	Virulence, Disease and Defense
L_hordei_TMW11822_BSQ49_07235	52.534	31.8598	31.7785		2.02844	-0.0813599	phosphogluconate dehydrogenase (NADP(+)-dependent, decarboxylating)	Cytoplasmic	GO:0004616 GO:0005737 GO:0006098	fig.468911.3.peg.1439	Carbohydrates
L_hordei_TMW11822_BSQ49_07240	46.153	31.1794	31.1461		0.471218	-0.0333347	ATP-dependent protease ATP-binding subunit ClpX	Cytoplasmic	GO:0004252 GO:0005524 GO:0006508 GO:0009368 GO:0051082	fig.468911.3.peg.1440	Protein Metabolism
L_hordei_TMW11822_BSQ49_07245	48.582	34.2987	34.1966		3.69368	-0.102081	trigger factor	Cytoplasmic	GO:0003755 GO:0005854 GO:0051082 GO:0051083	fig.468911.3.peg.1441
L_hordei_TMW11822_BSQ49_07250	43.243	35.674	35.678		0.0343504	0.00398636	translation elongation factor Tu	Cytoplasmic	GO:0003746 GO:0006414	fig.468911.3.peg.1442	Virulence, Disease and Defense
L_hordei_TMW11822_BSQ49_07255	35.545	26.3797	26.4215		0.294222	0.0418491	hypothetical protein	Cytoplasmic	GO:not available	fig.468911.3.peg.1443
L_hordei_TMW11822_BSQ49_07260	62.691	30.0221	30.0486		0.233176	0.0265236	RNase J family beta-CASP ribonuclease	Cytoplasmic	GO:0006401 GO:0008270	fig.468911.3.peg.1444	RNA Metabolism
L_hordei_TMW11822_BSQ49_07265	31.042	30.7861	30.7793		0.0696462	-0.00675392	4-hydroxy-tetrahydrodipicolinate synthase	Cytoplasmic	GO:0008840 GO:0009089	fig.468911.3.peg.1445	Amino Acids and Derivatives
L_hordei_TMW11822_BSQ49_07270	38.255	31.2797	31.2428		0.695305	-0.0369167	aspartate-semialdehyde dehydrogenase	Cytoplasmic	GO:0004073 GO:0009086 GO:0009088 GO:0009089 GO:0009097	fig.468911.3.peg.1446	Amino Acids and Derivatives
L_hordei_TMW11822_BSQ49_07280	9.0184	31.8954	31.7949		0.336968	-0.100565	30S ribosomal protein S20	Cytoplasmic	GO:0000312 GO:0003735 GO:0006412 GO:0022627	fig.468911.3.peg.1448	Protein Metabolism
L_hordei_TMW11822_BSQ49_07285	39.535	25.5887	25.5045		0.566051	-0.0842361	DNA polymerase III subunit delta	CytoplasmicMembrane	GO:0003887 GO:0006260 GO:0009360	fig.468911.3.peg.1449	DNA Metabolism
L_hordei_TMW11822_BSQ49_07295	18.619	26.476	26.4616		0.1107	-0.0144119	ComE operon protein 2	CytoplasmicMembrane	GO:not available	fig.468911.3.peg.1452
L_hordei_TMW11822_BSQ49_07310	37.748	25.1242	25.2473		0.728253	0.123005	peptidase	Unknown	GO:0004252 GO:0006508 GO:0016887 GO:0030436	fig.468911.3.peg.1455	Protein Metabolism
L_hordei_TMW11822_BSQ49_07315	17.412	25.7369	25.871		1.12226	0.134077	pantetheine-phosphate adenylyltransferase	Cytoplasmic	GO:0004595 GO:0015937	fig.468911.3.peg.1456	Cofactors, Vitamins, Prosthetic Groups, Pigments
L_hordei_TMW11822_BSQ49_07320	20.821	27.113	27.2453		1.55401	0.132317	16S rRNA (guanine(966)-N(2))-methyltransferase RsmD	Unknown	GO:0031167 GO:0052913	fig.468911.3.peg.1457
L_hordei_TMW11822_BSQ49_07330	43.875	23.0411	22.4294		0.697323	-0.611654	hypothetical protein	Unknown	GO:not available	fig.468911.3.peg.1459
L_hordei_TMW11822_BSQ49_07335	127.51	30.5714	30.6917		2.36353	0.120262	pyruvate carboxylase	Cytoplasmic	GO:0004736 GO:0005737 GO:0006094	fig.468911.3.peg.1460
L_hordei_TMW11822_BSQ49_07350	68.691	33.4164	33.4415		0.468974	0.0251884	GTP-binding protein TypA	CytoplasmicMembrane	GO:0005525 GO:0006412 GO:0006950	fig.468911.3.peg.1463	Protein Metabolism
L_hordei_TMW11822_BSQ49_07355	28.811	23.7214	23.2807		0.704745	-0.440763	fructose 1,6-bisphosphatase	Cytoplasmic	GO:0000105 GO:0004401	fig.468911.3.peg.1464
L_hordei_TMW11822_BSQ49_07365	20.666	28.6711	28.6526		0.179347	-0.0185223	peptide deformylase	Cytoplasmic	GO:0006464 GO:0042586	fig.468911.3.peg.1466	Protein Metabolism
L_hordei_TMW11822_BSQ49_07370	18.123	25.3259	25.2458		0.390023	-0.0801182	hypothetical protein	CytoplasmicMembrane	GO:not available	fig.468911.3.peg.1467
L_hordei_TMW11822_BSQ49_07375	8.9908	31.1921	31.2844		0.635705	0.0923615	hypothetical protein	Cytoplasmic	GO:not available	fig.468911.3.peg.1468
L_hordei_TMW11822_BSQ49_07380	61.312	30.2861	30.2681		0.449187	-0.018034	ribonuclease J	Cytoplasmic	GO:0006401 GO:0008270	fig.468911.3.peg.1469	RNA Metabolism
L_hordei_TMW11822_BSQ49_07385	36.456	25.9354	25.894		0.414399	-0.0413342	transcriptional regulator	CytoplasmicMembrane	GO:0001727 GO:0005575 GO:0008150	fig.468911.3.peg.1470
L_hordei_TMW11822_BSQ49_07390	90.246	24.0284	23.995		0.14178	-0.0333576	exodeoxyribonuclease V subunit alpha	Cytoplasmic	GO:0004386	fig.468911.3.peg.1471	DNA Metabolism
L_hordei_TMW11822_BSQ49_07395	24.434	25.6455	25.6222		0.120757	-0.0233154	hypothetical protein	Unknown	GO:not available	fig.468911.3.peg.1472
L_hordei_TMW11822_BSQ49_07400	24.687	27.1024	27.1354		0.322819	0.0329514	histidine phosphatase family protein	Cytoplasmic	GO:0009236 GO:0019175	fig.468911.3.peg.1473	Miscellaneous
L_hordei_TMW11822_BSQ49_07405	42.192	29.4307	29.3973		0.361373	-0.0333939	tRNA 2-thiouridine(34) synthase MnmA	Cytoplasmic	GO:0004808 GO:0005737 GO:0006396	fig.468911.3.peg.1474	RNA Metabolism
L_hordei_TMW11822_BSQ49_07410	12.77	28.7286	28.7727		0.409078	0.0440502	cysteine desulfurase	Cytoplasmic	GO:not available	fig.468911.3.peg.1475
L_hordei_TMW11822_BSQ49_07415	42.429	27.4161	27.4618		0.337655	0.0457249	cysteine desulfurase NifS	Cytoplasmic	GO:not available	fig.468911.3.peg.1476	Miscellaneous
L_hordei_TMW11822_BSQ49_07420	24.293	28.546	28.4082		0.736873	-0.137878	5'-methylthioadenosine/S-adenosylhomocysteine nucleosidase	Cytoplasmic	GO:0008782 GO:0008930 GO:0019509	fig.468911.3.peg.1477	Nucleosides and Nucleotides
L_hordei_TMW11822_BSQ49_07425	10.363	26.0802	26.9455		0.454211	0.865236	hypothetical protein	CytoplasmicMembrane	GO:not available	fig.468911.3.peg.1478
L_hordei_TMW11822_BSQ49_07430	21.29	27.8193	27.8137		0.0256839	-0.00559425	ADP-ribose pyrophosphatase	Cytoplasmic	GO:0016462	fig.468911.3.peg.1479	Cofactors, Vitamins, Prosthetic Groups, Pigments
L_hordei_TMW11822_BSQ49_07435	35.797	28.077	28.1521		0.802772	0.0750923	diaminopimelate epimerase	Cytoplasmic	GO:0008837 GO:0009089	fig.468911.3.peg.1480	Amino Acids and Derivatives
L_hordei_TMW11822_BSQ49_07440	106.35	31.5607	31.5154		0.612451	-0.0453568	isoleucine--tRNA ligase	Cytoplasmic	GO:0004822 GO:0005737 GO:0006428	fig.468911.3.peg.1481	Protein Metabolism
L_hordei_TMW11822_BSQ49_07445	27.421	31.0767	31.0628		0.171274	-0.013834	cell division protein DivIVA	Cytoplasmic	GO:not available	fig.468911.3.peg.1482	Cell Division and Cell Cycle
L_hordei_TMW11822_BSQ49_07450	30.08	25.0131	25.0516		0.241486	0.038559	RNA-binding protein	Cytoplasmic	GO:0003674 GO:0015979 GO:0030095 GO:0030096	fig.468911.3.peg.1483
L_hordei_TMW11822_BSQ49_07460	15.706	25.5965	26.0455		0.793096	0.448999	cell division protein SepF	Cytoplasmic	GO:not available	fig.468911.3.peg.1485
L_hordei_TMW11822_BSQ49_07465	44.787	31.8173	31.7887		0.65142	-0.0286484	cell division protein FtsZ	Unknown	GO:0000910 GO:0003924	fig.468911.3.peg.1486	Cell Division and Cell Cycle
L_hordei_TMW11822_BSQ49_07470	47.492	29.3831	29.3522		0.298185	-0.0308781	cell division protein FtsA	Cytoplasmic	GO:0005515 GO:0005524 GO:0043093	fig.468911.3.peg.1487	Cell Division and Cell Cycle
L_hordei_TMW11822_BSQ49_07475	25.394	24.447	24.3462		0.417207	-0.100746	cell division protein	Cellwall	GO:not available
L_hordei_TMW11822_BSQ49_07480	39.885	29.192	29.2697		0.717854	0.0777111	undecaprenyldiphospho-muramoylpentapeptide beta-N-acetylglucosaminyltransferase	CytoplasmicMembrane	GO:0009252 GO:0050511	fig.468911.3.peg.1489	Cell Wall and Capsule
L_hordei_TMW11822_BSQ49_07485	50.304	30.1836	30.2153		0.270609	0.0316505	UDP-N-acetylmuramoyl-L-alanine--D-glutamate ligase	Cytoplasmic	GO:0008764 GO:0009252	fig.468911.3.peg.1490	Cell Wall and Capsule
L_hordei_TMW11822_BSQ49_07495	54.31	28.1888	28.219		0.179116	0.0301876	UDP-N-acetylmuramoyl-L-alanyl-D-glutamate--2, 6-diaminopimelate ligase	Cytoplasmic	GO:not available	fig.468911.3.peg.1492	Cell Wall and Capsule
L_hordei_TMW11822_BSQ49_07500	78.345	26.3055	26.3774		0.785274	0.0719013	penicillin-binding protein	CytoplasmicMembrane	GO:0008658 GO:0009252 GO:0030436	fig.468911.3.peg.1493	Cell Wall and Capsule
L_hordei_TMW11822_BSQ49_07505	13.754	24.0789	23.9768		0.772248	-0.102045	cell division protein FtsL	Unknown	GO:0000910 GO:0016021	fig.468911.3.peg.1494	RNA Metabolism
L_hordei_TMW11822_BSQ49_07510	36.008	26.3685	26.4096		0.429262	0.0410957	16S rRNA (cytosine(1402)-N(4))-methyltransferase	Cytoplasmic	GO:0000154 GO:0016434	fig.468911.3.peg.1495	RNA Metabolism
L_hordei_TMW11822_BSQ49_07525	43.079	30.0691	30.0268		0.352477	-0.0423336	aspartate kinase	Cytoplasmic	GO:0004072 GO:0009089	fig.468911.3.peg.1499	Amino Acids and Derivatives
L_hordei_TMW11822_BSQ49_07535	7.7949	29.5511	29.783		1.15958	0.231909	hypothetical protein	CytoplasmicMembrane	GO:0003677 GO:0045449	fig.468911.3.peg.1501
L_hordei_TMW11822_BSQ49_07550	13.369	32.9392	32.8456		0.548294	-0.0935516	50S ribosomal protein L19	Cytoplasmic	GO:0000311 GO:0003735 GO:0006412 GO:0022625	fig.468911.3.peg.1503	Protein Metabolism
L_hordei_TMW11822_BSQ49_07555	27.593	26.7042	26.7605		0.419049	0.0562305	tRNA (guanosine(37)-N1)-methyltransferase TrmD	Cytoplasmic	GO:0006400 GO:0009019	fig.468911.3.peg.1504	RNA Metabolism
L_hordei_TMW11822_BSQ49_07560	19.35	27.2489	27.3803		0.570564	0.131433	ribosome maturation factor RimM	Cytoplasmic	GO:0003723 GO:0006364	fig.468911.3.peg.1505	Protein Metabolism
L_hordei_TMW11822_BSQ49_07565	10.312	31.2895	31.082		1.1011	-0.207481	30S ribosomal protein S16	Cytoplasmic	GO:0000314 GO:0003735 GO:0006412 GO:0022627	fig.468911.3.peg.1506	Protein Metabolism
L_hordei_TMW11822_BSQ49_07570	53.356	30.897	30.7138		2.22781	-0.183186	signal recognition particle protein	CytoplasmicMembrane	GO:0003924 GO:0005048 GO:0009306 GO:0048501	fig.468911.3.peg.1507	Membrane Transport
L_hordei_TMW11822_BSQ49_07575	13.608	25.7561	25.6028		1.30949	-0.153286	DNA-binding protein	Cytoplasmic	GO:not available	fig.468911.3.peg.1508	Membrane Transport
L_hordei_TMW11822_BSQ49_07580	37.431	29.1521	28.9399		3.03765	-0.21221	signal recognition particle-docking protein FtsY	CytoplasmicMembrane	GO:0003924 GO:0005047 GO:0009306	fig.468911.3.peg.1509	Membrane Transport
L_hordei_TMW11822_BSQ49_07585	135.59	28.392	28.2485		2.00509	-0.143539	chromosome segregation protein SMC	Cytoplasmic	GO:0005524 GO:0007059 GO:0030261	fig.468911.3.peg.1510	DNA Metabolism
L_hordei_TMW11822_BSQ49_07590	26.169	28.2762	28.1418		2.35627	-0.134401	ribonuclease III	Cytoplasmic	GO:0004525 GO:0006396	fig.468911.3.peg.1511	RNA Metabolism
L_hordei_TMW11822_BSQ49_07595	9.155	30.2372	30.3672		0.675609	0.129974	acyl carrier protein	Cytoplasmic	GO:0000036 GO:0006633	fig.468911.3.peg.1512	Fatty Acids, Lipids, and Isoprenoids
L_hordei_TMW11822_BSQ49_07600	36.599	30.0211	29.8878		1.3261	-0.133251	phosphate acyltransferase	Unknown	GO:0003824 GO:0008610	fig.468911.3.peg.1513	Fatty Acids, Lipids, and Isoprenoids
L_hordei_TMW11822_BSQ49_07605	76.758	26.0349	26.0028		0.28265	-0.032135	ATP-dependent DNA helicase RecG	Cytoplasmic	GO:0004003 GO:0006268 GO:0006281 GO:0006310	fig.468911.3.peg.1514	DNA Metabolism
L_hordei_TMW11822_BSQ49_07610	60.585	31.2745	31.3042		0.64406	0.0296631	hypothetical protein	Cytoplasmic	GO:not available	fig.468911.3.peg.1515	Fatty Acids, Lipids, and Isoprenoids
L_hordei_TMW11822_BSQ49_07615	13.164	29.055	29.1288		0.40734	0.0737476	hypothetical protein	Cytoplasmic	GO:not available	fig.468911.3.peg.1516
L_hordei_TMW11822_BSQ49_07620	6.9632	26.7916	24.5164		0.771205	-2.27519	50S ribosomal protein L28	Cytoplasmic	GO:0000311 GO:0003735 GO:0006412 GO:0022625	fig.468911.3.peg.1517	Protein Metabolism
L_hordei_TMW11822_BSQ49_07625	24.536	26.1324	26.1321		0.00238452	-0.000356674	thiamine diphosphokinase	Unknown	GO:0004788 GO:0006772	fig.468911.3.peg.1518
L_hordei_TMW11822_BSQ49_07635	33.188	28.4816	28.4053		0.583322	-0.0763359	ribosome small subunit-dependent GTPase A	Cytoplasmic	GO:0005525 GO:0006412 GO:0043022	fig.468911.3.peg.1520	Protein Metabolism
L_hordei_TMW11822_BSQ49_07640	73.804	27.3356	27.4514		0.903387	0.115812	serine/threonine protein kinase	CytoplasmicMembrane	GO:not available	fig.468911.3.peg.1521
L_hordei_TMW11822_BSQ49_07645	27.437	26.2113	26.2074		0.0139666	-0.00388145	protein phosphatase	Cytoplasmic	GO:not available	fig.468911.3.peg.1522
L_hordei_TMW11822_BSQ49_07650	49.904	27.7245	27.7104		0.141903	-0.0141029	16S rRNA (cytosine(967)-C(5))-methyltransferase	Cytoplasmic	GO:0000154 GO:0016434	fig.468911.3.peg.1523
L_hordei_TMW11822_BSQ49_07655	34.657	29.697	29.6632		0.412875	-0.0338593	methionyl-tRNA formyltransferase	Cytoplasmic	GO:0004479 GO:0005737 GO:0006431	fig.468911.3.peg.1524	Protein Metabolism
L_hordei_TMW11822_BSQ49_07660	89.895	25.5196	25.5255		0.0383479	0.00585938	primosomal protein N'	CytoplasmicMembrane	GO:0003688 GO:0004003 GO:0005658 GO:0006260 GO:0016818	fig.468911.3.peg.1525	DNA Metabolism
L_hordei_TMW11822_BSQ49_07665	43.451	26.5354	26.6791		1.194	0.143675	phosphopantothenoylcysteine decarboxylase	Cytoplasmic	GO:0004632 GO:0004633 GO:0015937 GO:0015939	fig.468911.3.peg.1526	Cofactors, Vitamins, Prosthetic Groups, Pigments
L_hordei_TMW11822_BSQ49_07670	7.8599	30.7643	30.8735		0.506106	0.109152	DNA-directed RNA polymerase subunit omega	Cytoplasmic	GO:0000345 GO:0003899 GO:0006350	fig.468911.3.peg.1527	RNA Metabolism
L_hordei_TMW11822_BSQ49_07675	23.635	27.7944	27.8145		0.0963385	0.020153	guanylate kinase	Cytoplasmic	GO:0004385 GO:0015949	fig.468911.3.peg.1528	Nucleosides and Nucleotides
L_hordei_TMW11822_BSQ49_07685	50.964	32.8571	32.7552		3.63259	-0.10183	type I glutamate--ammonia ligase	Cytoplasmic	GO:0004356 GO:0006542	fig.468911.3.peg.1530	Cell Wall and Capsule
L_hordei_TMW11822_BSQ49_07690	15.233	26.3631	26.2221		0.88906	-0.141014	MerR family transcriptional regulator	Cytoplasmic	GO:0003700 GO:0006355 GO:0006878 GO:0046688	fig.468911.3.peg.1531
L_hordei_TMW11822_BSQ49_07695	46.535	28.4177	28.3324		1.26268	-0.0853291	aluminum resistance protein	Cytoplasmic	GO:0016226 GO:0031071	fig.468911.3.peg.1532
L_hordei_TMW11822_BSQ49_07700	35.379	25.861	25.8173		0.513363	-0.0437412	tRNA (adenosine(37)-N6)-dimethylallyltransferase MiaA	Cytoplasmic	GO:0005737 GO:0006400 GO:0052381	fig.468911.3.peg.1533	RNA Metabolism
L_hordei_TMW11822_BSQ49_07705	6.5886	27.895	28.0887		1.68423	0.193661	DUF3042 domain-containing protein	Unknown	GO:not available	fig.468911.3.peg.1534
L_hordei_TMW11822_BSQ49_07710	15.826	28.7078	28.6218		1.13024	-0.0859795	sulfurtransferase	Unknown	GO:not available	fig.468911.3.peg.1535
L_hordei_TMW11822_BSQ49_07715	33.915	29.9875	29.924		0.845572	-0.06353	glucokinase	Cytoplasmic	GO:not available	fig.468911.3.peg.1536	Carbohydrates
L_hordei_TMW11822_BSQ49_07720	7.6729	27.0424	27.3637		2.68733	0.321316	hypothetical protein	Cytoplasmic	GO:not available	fig.468911.3.peg.1537
L_hordei_TMW11822_BSQ49_07730	21.166	27.1464	27.1362		0.0892739	-0.0101814	5-formyltetrahydrofolate cyclo-ligase	Cytoplasmic	GO:0006730 GO:0030272	fig.468911.3.peg.1539	Cofactors, Vitamins, Prosthetic Groups, Pigments
L_hordei_TMW11822_BSQ49_07735	5.9738	32.3782	32.4682		0.23001	0.0899811	50S ribosomal protein L33	Unknown	GO:0000315 GO:0003735 GO:0006412 GO:0022625
L_hordei_TMW11822_BSQ49_07740	75.218	28.8712	28.894		0.200549	0.0227852	penicillin-binding protein	CytoplasmicMembrane	GO:0003824 GO:0009252	fig.468911.3.peg.1540	Cell Wall and Capsule
L_hordei_TMW11822_BSQ49_07745	100.11	25.8394	25.8822		0.465734	0.0428276	hypothetical protein	CytoplasmicMembrane	GO:not available	fig.468911.3.peg.1541
L_hordei_TMW11822_BSQ49_07750	24.249	25.618	25.6387		0.148983	0.0207691	potassium transporter Trk	Cytoplasmic	GO:0004616 GO:0006098	fig.468911.3.peg.1542	Potassium metabolism
L_hordei_TMW11822_BSQ49_07755	18.712	28.7322	28.7743		0.157472	0.0421257	adenine phosphoribosyltransferase	Cytoplasmic	GO:0003999 GO:0005737 GO:0006166	fig.468911.3.peg.1543	Nucleosides and Nucleotides
L_hordei_TMW11822_BSQ49_07760	87.061	27.6433	27.7601		1.95254	0.116831	single-stranded-DNA-specific exonuclease RecJ	Cytoplasmic	GO:0006310 GO:0008297	fig.468911.3.peg.1544	DNA Metabolism
L_hordei_TMW11822_BSQ49_07765	13.292	26.2079	26.1175		1.39004	-0.0904369	hypothetical protein	CytoplasmicMembrane	GO:not available	fig.468911.3.peg.1545
L_hordei_TMW11822_BSQ49_07770	29.779	28.4314	28.4679		0.282892	0.0365696	short-chain dehydrogenase	Cytoplasmic	GO:not available	fig.468911.3.peg.1546
L_hordei_TMW11822_BSQ49_07775	35.264	27.2926	27.2253		0.660133	-0.0672703	ribonuclease Z	Cytoplasmic	GO:0016891 GO:0042779	fig.468911.3.peg.1547	RNA Metabolism
L_hordei_TMW11822_BSQ49_07785	72.349	26.5051	26.4789		0.144422	-0.0262833	acetyltransferase	CytoplasmicMembrane	GO:not available	fig.468911.3.peg.1549
L_hordei_TMW11822_BSQ49_07790	48.095	29.277	29.2448		0.636396	-0.0322285	GTPase ObgE	Cytoplasmic	GO:0005525 GO:0042254	fig.468911.3.peg.1550	Protein Metabolism
L_hordei_TMW11822_BSQ49_07800	68.141	23.8063	23.774		0.12998	-0.0323792	excinuclease ABC subunit C	Cytoplasmic	GO:0006289 GO:0009380 GO:0009381	fig.468911.3.peg.1552	DNA Metabolism
L_hordei_TMW11822_BSQ49_07805	27.022	26.0632	26.0708		0.0217382	0.00752449	glutamine ABC transporter ATP-binding protein	CytoplasmicMembrane	GO:0005524 GO:0009898 GO:0033286 GO:0033288 GO:0033308 GO:0051470	fig.468911.3.peg.1553
L_hordei_TMW11822_BSQ49_07810	53.58	26.7376	26.7		0.332021	-0.0375671	ABC transporter permease	CytoplasmicMembrane	GO:0005887 GO:0033286 GO:0033288 GO:0033308 GO:0051470	fig.468911.3.peg.1554
L_hordei_TMW11822_BSQ49_07815	41.077	27.7534	27.8189		0.55467	0.0655079	carboxypeptidase	Cytoplasmic	GO:not available	fig.468911.3.peg.1556	Cell Wall and Capsule
L_hordei_TMW11822_BSQ49_07820	11.35	28.1576	28.1981		0.245448	0.0405731	nucleotide pyrophosphohydrolase	Cytoplasmic	GO:not available	fig.468911.3.peg.1557
L_hordei_TMW11822_BSQ49_07825	22.583	27.5511	27.6714		0.866891	0.120283	YihA family ribosome biogenesis GTP-binding protein	Unknown	GO:0003924 GO:0005525 GO:0005737 GO:0042254 GO:0043022	fig.468911.3.peg.1558	Protein Metabolism
L_hordei_TMW11822_BSQ49_07830	6.5587	29.3445	29.4414		0.188008	0.0969105	50S ribosomal protein L32	Cytoplasmic	GO:0000315 GO:0003735 GO:0006412 GO:0022625	fig.468911.3.peg.1559	Protein Metabolism
L_hordei_TMW11822_BSQ49_07835	20.085	28.5204	28.5105		0.0767862	-0.00991631	DNA-binding protein	Unknown	GO:not available	fig.468911.3.peg.1560
L_hordei_TMW11822_BSQ49_07840	43.238	27.6999	27.85		1.36237	0.150087	hypothetical protein	Cytoplasmic	GO:not available	fig.468911.3.peg.1562
L_hordei_TMW11822_BSQ49_07845	28.229	25.444	25.4276		0.0786589	-0.0163441	SAM-dependent methyltransferase	Cytoplasmic	GO:0015995 GO:0046406	fig.468911.3.peg.1563
L_hordei_TMW11822_BSQ49_07850	13.399	29.4033	29.4643		0.395818	0.0610867	ribosome silencing factor	Cytoplasmic	GO:0017148 GO:0043022	fig.468911.3.peg.1564
L_hordei_TMW11822_BSQ49_07855	22.443	27.5702	27.5219		0.208408	-0.0482769	HD domain-containing protein	Cytoplasmic	GO:not available	fig.468911.3.peg.1565
L_hordei_TMW11822_BSQ49_07860	24.47	24.9788	24.8371		0.831702	-0.141666	nicotinate-nucleotide adenylyltransferase	Cytoplasmic	GO:0000309 GO:0004515 GO:0005737 GO:0009435	fig.468911.3.peg.1566	Cofactors, Vitamins, Prosthetic Groups, Pigments
L_hordei_TMW11822_BSQ49_07865	11.88	26.2325	26.1082		0.303045	-0.124338	RNA-binding protein	Cytoplasmic	GO:0003723 GO:0005737 GO:0008150	fig.468911.3.peg.1567
L_hordei_TMW11822_BSQ49_07870	41.228	28.3757	28.3038		0.798094	-0.0719624	ribosome biogenesis GTPase YqeH	Cytoplasmic	GO:0003924 GO:0005525 GO:0005737 GO:0042254	fig.468911.3.peg.1568	Protein Metabolism
L_hordei_TMW11822_BSQ49_07875	20.141	26.4728	26.4769		0.019702	0.00417328	HAD family hydrolase	Cytoplasmic	GO:not available	fig.468911.3.peg.1569
L_hordei_TMW11822_BSQ49_07880	13.714	32.1607	32.1231		0.57669	-0.0376053	50S ribosomal protein L20	Cytoplasmic	GO:0000315 GO:0003735 GO:0006412 GO:0022625	fig.468911.3.peg.1570	Virulence, Disease and Defense
L_hordei_TMW11822_BSQ49_07885	7.704	28.018	27.6525		0.384157	-0.365568	50S ribosomal protein L35	Cytoplasmic	GO:0000315 GO:0003735 GO:0006412 GO:0022625	fig.468911.3.peg.1571	Virulence, Disease and Defense
L_hordei_TMW11822_BSQ49_07890	18.678	31.3353	31.2741		0.846642	-0.0611897	translation initiation factor IF-3	Cytoplasmic	GO:0003743 GO:0006413	fig.468911.3.peg.1572	Virulence, Disease and Defense
L_hordei_TMW11822_BSQ49_07895	73.195	31.8126	31.7387		1.497	-0.0738964	threonine--tRNA ligase	Cytoplasmic	GO:0004829 GO:0005737 GO:0006435	fig.468911.3.peg.1573	Protein Metabolism
L_hordei_TMW11822_BSQ49_07900	34.68	26.0299	25.9911		0.200794	-0.0387669	primosomal protein DnaI	CytoplasmicMembrane	GO:0003677 GO:0003688 GO:0005524 GO:0006270 GO:0006275	fig.468911.3.peg.1574	DNA Metabolism
L_hordei_TMW11822_BSQ49_07905	53.014	25.9219	25.9565		0.228388	0.0346069	chromosome replication initiation protein	Unknown	GO:not available	fig.468911.3.peg.1575
L_hordei_TMW11822_BSQ49_07910	19.06	26.8172	26.7811		0.37089	-0.0361099	transcriptional regulator NrdR	Cytoplasmic	GO:0030528 GO:0045449	fig.468911.3.peg.1576	Nucleosides and Nucleotides
L_hordei_TMW11822_BSQ49_07915	22.573	23.0635	23.0516		0.0449968	-0.0118141	dephospho-CoA kinase	Cytoplasmic	GO:0004140 GO:0005737 GO:0015937	fig.468911.3.peg.1577	Cofactors, Vitamins, Prosthetic Groups, Pigments
L_hordei_TMW11822_BSQ49_07920	31.317	26.369	26.3388		0.206193	-0.0301495	DNA-formamidopyrimidine glycosylase	Cytoplasmic	GO:0005737 GO:0006281 GO:0008534	fig.468911.3.peg.1578	DNA Metabolism
L_hordei_TMW11822_BSQ49_07925	101.4	29.2977	29.2913		0.094493	-0.00644875	DNA polymerase I	Cytoplasmic	GO:0003887 GO:0006260	fig.468911.3.peg.1579	DNA Metabolism
L_hordei_TMW11822_BSQ49_07935	17.676	25.3743	25.3785		0.01197	0.00422096	enoyl-CoA hydratase	Unknown	GO:not available	fig.468911.3.peg.1581
L_hordei_TMW11822_BSQ49_07940	49.589	31.4692	31.4878		0.272627	0.0186405	UDP-N-acetylmuramate--L-alanine ligase	Cytoplasmic	GO:0008763 GO:0009252	fig.468911.3.peg.1582	Cell Wall and Capsule
L_hordei_TMW11822_BSQ49_07945	80.852	27.8469	27.8375		0.0537185	-0.00941658	cell division protein FtsK	CytoplasmicMembrane	GO:0003674 GO:0009306	fig.468911.3.peg.1583	Cell Division and Cell Cycle
L_hordei_TMW11822_BSQ49_07950	21.982	27.6153	27.44		2.08493	-0.17527	tRNA-binding protein	Cytoplasmic	GO:0004826 GO:0006432 GO:0009328	fig.468911.3.peg.1584	Protein Metabolism
L_hordei_TMW11822_BSQ49_07955	12.394	29.1855	29.4733		1.2985	0.287798	thiol reductase thioredoxin	Cytoplasmic	GO:0005737 GO:0015036 GO:0055114	fig.468911.3.peg.1585
L_hordei_TMW11822_BSQ49_07960	12.432	26.0123	26.076		0.639433	0.0636921	hypothetical protein	Unknown	GO:not available	fig.468911.3.peg.1586
L_hordei_TMW11822_BSQ49_07965	25.115	26.2138	26.0671		0.505154	-0.146643	tRNA (guanosine(46)-N7)-methyltransferase TrmB	Cytoplasmic	GO:0006400 GO:0008176	fig.468911.3.peg.1587	RNA Metabolism
L_hordei_TMW11822_BSQ49_07970	31.119	22.0695	22.0806		0.0291215	0.0111046	phosphotransferase	Cytoplasmic	GO:0009228 GO:0019165	fig.468911.3.peg.1588
L_hordei_TMW11822_BSQ49_07975	46.97	25.2739	26.5055		1.02808	1.23168	protein EcsB	CytoplasmicMembrane	GO:not available	fig.468911.3.peg.1589	Membrane Transport
L_hordei_TMW11822_BSQ49_07980	27.428	24.8752	24.9443		0.269806	0.0691681	multidrug ABC transporter ATP-binding protein	CytoplasmicMembrane	GO:0005524 GO:0043190 GO:0043215 GO:0043216	fig.468911.3.peg.1590	Membrane Transport
L_hordei_TMW11822_BSQ49_07985	16.084	25.426	25.7213		0.803369	0.295296	HIT family protein	Cytoplasmic	GO:0006012 GO:0017103	fig.468911.3.peg.1591
L_hordei_TMW11822_BSQ49_07995	32.255	31.5208	31.57		0.46807	0.0491161	peptidylprolyl isomerase	CytoplasmicMembrane	GO:not available	fig.468911.3.peg.1593	Membrane Transport
L_hordei_TMW11822_BSQ49_08000	36.234	27.9611	27.9596		0.00942257	-0.00151062	hypothetical protein	Cytoplasmic	GO:not available	fig.468911.3.peg.1594
L_hordei_TMW11822_BSQ49_08010	13.926	23.225	23.3073		0.0740095	0.0822735	alkaline-shock protein	Cytoplasmic	GO:not available	fig.468911.3.peg.1596
L_hordei_TMW11822_BSQ49_08035	9.6912	27.3861	27.2664		0.616749	-0.119709	hypothetical protein	Unknown	GO:not available	fig.468911.3.peg.1601
L_hordei_TMW11822_BSQ49_08040	51.227	30.0074	30.1038		1.91053	0.0963211	dipeptidase PepV	Cytoplasmic	GO:0006508 GO:0008237	fig.468911.3.peg.1602
L_hordei_TMW11822_BSQ49_08060	92.097	31.3769	31.37		0.112189	-0.00688171	leucine--tRNA ligase	Cytoplasmic	GO:0004823 GO:0005737 GO:0006429	fig.468911.3.peg.1606	Protein Metabolism
L_hordei_TMW11822_BSQ49_08065	42.894	30.8421	30.8411		0.0103069	-0.00102234	methionine adenosyltransferase	Cytoplasmic	GO:0004478 GO:0006556	fig.468911.3.peg.1607	Amino Acids and Derivatives
L_hordei_TMW11822_BSQ49_08175	15.246	25.7236	25.8154		0.580929	0.091835	general stress protein	Cytoplasmic	GO:0000314 GO:0003735 GO:0006412 GO:0022627	fig.468911.3.peg.1608	Protein Metabolism
L_hordei_TMW11822_BSQ49_08180	21.316	30.5099	30.579		0.842963	0.0690861	peptidylprolyl isomerase	Cytoplasmic	GO:0015948	fig.468911.3.peg.1609	RNA Metabolism
L_hordei_TMW11822_BSQ49_08185	37.262	28.18	28.1706		0.0525334	-0.00944328	ferredoxin--NADP(+) reductase	Cytoplasmic	GO:0004791 GO:0055114	fig.468911.3.peg.1610	Nucleosides and Nucleotides
L_hordei_TMW11822_BSQ49_08245	28.716	28.4988	28.4937		0.0365148	-0.00510979	HAD family hydrolase	Unknown	GO:not available	fig.468911.3.peg.1623	Cofactors, Vitamins, Prosthetic Groups, Pigments
L_hordei_TMW11822_BSQ49_08250	25.284	25.2917	25.1725		0.68507	-0.119207	transcriptional regulator	Unknown	GO:not available	fig.468911.3.peg.1624
L_hordei_TMW11822_BSQ49_08255	51.974	27.3448	27.3858		0.235218	0.0409889	multifunctional 2',3'-cyclic-nucleotide 2'-phosphodiesterase/5'-nucleotidase/3'-nucleotidase	Cellwall	GO:0030145	fig.468911.3.peg.1625	Nucleosides and Nucleotides
L_hordei_TMW11822_BSQ49_08260	44.074	27.3082	27.4673		2.17813	0.159115	acetate kinase	Cytoplasmic	GO:0005737 GO:0006083 GO:0006113 GO:0008776	fig.468911.3.peg.1626	Carbohydrates
L_hordei_TMW11822_BSQ49_08265	37.605	29.1398	29.0656		0.733452	-0.0742054	SAM-dependent methyltransferase	Unknown	GO:0006412 GO:0008757 GO:0018364	fig.468911.3.peg.1627
L_hordei_TMW11822_BSQ49_08305	31.89	27.9849	27.967		0.164781	-0.0179157	ribokinase	Cytoplasmic	GO:0004747 GO:0019303	fig.468911.3.peg.1635	Carbohydrates
L_hordei_TMW11822_BSQ49_08310	27.251	31.5271	31.391		0.882297	-0.136034	transcriptional regulator	Cytoplasmic	GO:0003677 GO:0005737 GO:0045449	fig.468911.3.peg.1636	Cofactors, Vitamins, Prosthetic Groups, Pigments
L_hordei_TMW11822_BSQ49_08320	36.604	31.0447	31.0557		0.114851	0.0110016	catabolite control protein A	Cytoplasmic	GO:0003677 GO:0005975 GO:0006355 GO:0016563 GO:0016564	fig.468911.3.peg.1638	Regulation and Cell signaling
L_hordei_TMW11822_BSQ49_08325	41.107	30.3376	30.3697		0.27272	0.0320492	peptidase M24 family protein	Cytoplasmic	GO:0004239 GO:0006464	fig.468911.3.peg.1639
L_hordei_TMW11822_BSQ49_08330	16.942	30.2085	30.1701		0.321038	-0.0383224	hypothetical protein	Unknown	GO:0004830 GO:0005737 GO:0006436	fig.468911.3.peg.1640
L_hordei_TMW11822_BSQ49_08335	14.157	27.8182	27.8482		0.178114	0.0299931	chemotaxis protein	CytoplasmicMembrane	GO:not available	fig.468911.3.peg.1641	Cofactors, Vitamins, Prosthetic Groups, Pigments
L_hordei_TMW11822_BSQ49_08340	33.928	25.5973	25.5554		0.226918	-0.0419312	mechanosensitive ion channel protein MscS	CytoplasmicMembrane	GO:not available	fig.468911.3.peg.1642	Potassium metabolism
L_hordei_TMW11822_BSQ49_08345	42.531	28.8707	28.8011		0.818375	-0.0695705	N-acetyldiaminopimelate deacetylase	Cytoplasmic	GO:0004180	fig.468911.3.peg.1643	Amino Acids and Derivatives
L_hordei_TMW11822_BSQ49_08350	24.915	31.6537	31.548		1.08917	-0.105671	2,3,4,5-tetrahydropyridine-2,6-dicarboxylate N-acetyltransferase	Cytoplasmic	GO:not available	fig.468911.3.peg.1644	Amino Acids and Derivatives
L_hordei_TMW11822_BSQ49_08355	18.439	24.5478	24.3191		0.597447	-0.228655	hypothetical protein	Unknown	GO:0005524 GO:0009898 GO:0015837 GO:0031263 GO:0043190	fig.468911.3.peg.1645	Nucleosides and Nucleotides
L_hordei_TMW11822_BSQ49_08370	31.685	29.8007	29.2135	+	3.00797	-0.587255	TIGR00268 family protein	Cytoplasmic	GO:not available	fig.468911.3.peg.1648
L_hordei_TMW11822_BSQ49_08380	45.711	28.2543	27.9301		2.56615	-0.324253	TIGR00299 family protein	Cytoplasmic	GO:not available	fig.468911.3.peg.1650
L_hordei_TMW11822_BSQ49_08385;L_hordei_TMW11822_BSQ49_00450	26.812	27.3365	27.0508		2.14677	-0.285769	1-(5-phosphoribosyl)-5-amino-4-imidazole- carboxylate carboxylase;1-(5-phosphoribosyl)-5-amino-4-imidazole- carboxylate carboxylase	CytoplasmicMembrane;CytoplasmicMembrane	GO:0004638 GO:0009152 GO:0009320;GO:0004638 GO:0009152 GO:0009320	fig.468911.3.peg.92;fig.468911.3.peg.1651
L_hordei_TMW11822_BSQ49_08390;L_hordei_TMW11822_BSQ49_00445	46.752	31.4628	31.1566		1.85097	-0.3062	lactate racemization operon protein LarA;lactate racemization operon protein LarA	Cytoplasmic;Cytoplasmic	GO:not available;GO:not available	fig.468911.3.peg.91;fig.468911.3.peg.1652
L_hordei_TMW11822_BSQ49_08395	26.241	27.135	26.9173		2.63149	-0.21772	Crp/Fnr family transcriptional regulator	Cytoplasmic	GO:0003677 GO:0003700 GO:0006355 GO:0006808	fig.468911.3.peg.1653	Stress Response
L_hordei_TMW11822_BSQ49_08400	36.306	28.0405	28.1333		1.49458	0.0928059	oxidoreductase	Cytoplasmic	GO:0019310 GO:0050112	fig.468911.3.peg.1654
L_hordei_TMW11822_BSQ49_08405	40.882	26.0512	26.0221		0.30786	-0.0291004	histidinol-phosphate transaminase	Cytoplasmic	GO:0000105 GO:0004400	fig.468911.3.peg.1655	Amino Acids and Derivatives
L_hordei_TMW11822_BSQ49_08410	12.291	24.1356	24.3025		0.203581	0.166912	phosphoribosyl-ATP diphosphatase	Cytoplasmic	GO:0000105 GO:0004636	fig.468911.3.peg.1656	Amino Acids and Derivatives
L_hordei_TMW11822_BSQ49_08415	12.258	25.2485	25.2898		0.214669	0.0412827	phosphoribosyl-AMP cyclohydrolase	Cytoplasmic	GO:not available	fig.468911.3.peg.1657	Amino Acids and Derivatives
L_hordei_TMW11822_BSQ49_08425	26.199	25.0283	24.9757		0.338002	-0.0525322	1-(5-phosphoribosyl)-5-[(5- phosphoribosylamino)methylideneamino]imidazole-4- carboxamide isomerase	Cytoplasmic	GO:0000105 GO:0003949	fig.468911.3.peg.1659	Amino Acids and Derivatives
L_hordei_TMW11822_BSQ49_08440	46.434	27.9779	27.9055		1.76539	-0.0724583	histidinol dehydrogenase	Cytoplasmic	GO:0000105 GO:0004399	fig.468911.3.peg.1662	Amino Acids and Derivatives
L_hordei_TMW11822_BSQ49_08450	45.155	24.0089	23.8975		0.504082	-0.111422	ATP phosphoribosyltransferase regulatory subunit	Cytoplasmic	GO:0000105 GO:0003879 GO:0030234	fig.468911.3.peg.1664	Amino Acids and Derivatives
L_hordei_TMW11822_BSQ49_08455	32.143	26.785	26.3386	+	3.22573	-0.446434	histidinol-phosphatase	Cytoplasmic	GO:not available	fig.468911.3.peg.1665	Amino Acids and Derivatives
L_hordei_TMW11822_BSQ49_08460	35.706	27.3819	26.9967	+	3.73857	-0.385233	alpha/beta hydrolase	Unknown	GO:0009234 GO:0070205	fig.468911.3.peg.1666
L_hordei_TMW11822_BSQ49_08465	49.829	33.9587	33.2122	+	8.02735	-0.74646	glucose-6-phosphate isomerase	Cytoplasmic	GO:not available	fig.468911.3.peg.1667	Carbohydrates
L_hordei_TMW11822_BSQ49_08475	45.139	29.411	29.3673		0.895659	-0.0436745	methyltransferase	Cytoplasmic	GO:0031167 GO:0052913	fig.468911.3.peg.1670	RNA Metabolism
L_hordei_TMW11822_BSQ49_08480	81.166	26.796	26.8008		0.0331318	0.00478745	alkaline phosphatase	CytoplasmicMembrane	GO:not available	fig.468911.3.peg.1671	Cell Wall and Capsule
L_hordei_TMW11822_BSQ49_08490	27.821	27.9265	27.966		0.313563	0.0395851	DNA-binding response regulator	Cytoplasmic	GO:0000156 GO:0000160 GO:0003700 GO:0006355 GO:0006796	fig.468911.3.peg.1673
L_hordei_TMW11822_BSQ49_08500	50.944	28.0928	28.1274		0.347811	0.0345325	hypothetical protein	Extracellular	GO:not available	fig.468911.3.peg.1674
L_hordei_TMW11822_BSQ49_08505	17.648	26.6235	26.5584		0.513033	-0.0651226	universal stress protein UspA	Cytoplasmic	GO:not available	fig.468911.3.peg.1675
L_hordei_TMW11822_BSQ49_08510	7.174	25.1039	25.2384		0.886345	0.134554	hypothetical protein	Unknown	GO:not available	fig.468911.3.peg.1676
L_hordei_TMW11822_BSQ49_08515	26.097	24.7872	24.7203		0.392756	-0.0669174	hypothetical protein	Unknown	GO:not available	fig.468911.3.peg.1677	Cofactors, Vitamins, Prosthetic Groups, Pigments
L_hordei_TMW11822_BSQ49_08520	26.419	26.2579	26.1584		1.01023	-0.0995026	RNase HI	Unknown	GO:not available
L_hordei_TMW11822_BSQ49_08530	19.943	25.751	25.7563		0.0152918	0.00528908	hypothetical protein	Cytoplasmic	GO:not available	fig.468911.3.peg.1680
L_hordei_TMW11822_BSQ49_08535	30.736	35.174	35.1679		0.0440903	-0.00619888	fructose-1,6-bisphosphate aldolase, class II	Cytoplasmic	GO:0004332 GO:0006096	fig.468911.3.peg.1681	Carbohydrates
L_hordei_TMW11822_BSQ49_08545	78.664	22.8305	23.208		0.799475	0.377562	ferrous iron transport protein B	CytoplasmicMembrane	GO:0015639 GO:0015684	fig.468911.3.peg.1683
L_hordei_TMW11822_BSQ49_08550	17.458	24.4888	24.7431		2.60794	0.254347	ferrous iron transport protein A	Cytoplasmic	GO:not available	fig.468911.3.peg.1684
L_hordei_TMW11822_BSQ49_08555	25.662	31.0554	31.0658		0.0865639	0.0104446	phosphate transport system regulatory protein PhoU	Cytoplasmic	GO:0003700 GO:0006817 GO:0051049	fig.468911.3.peg.1686	Phosphorus Metabolism
L_hordei_TMW11822_BSQ49_08560	28.024	28.5049	28.4812		0.291134	-0.0237408	phosphate ABC transporter ATP-binding protein	CytoplasmicMembrane	GO:0005524 GO:0006817 GO:0009898 GO:0015415 GO:0055052	fig.468911.3.peg.1687	Phosphorus Metabolism
L_hordei_TMW11822_BSQ49_08565	30.717	29.4231	29.3788		0.497977	-0.044323	phosphate ABC transporter ATP-binding protein	CytoplasmicMembrane	GO:0005524 GO:0006817 GO:0009898 GO:0015415 GO:0055052	fig.468911.3.peg.1688	Phosphorus Metabolism
L_hordei_TMW11822_BSQ49_08570	31.373	27.2433	27.1205		0.583238	-0.12285	phosphate ABC transporter, permease protein PstA	CytoplasmicMembrane	GO:0005887 GO:0006817 GO:0015415 GO:0055052	fig.468911.3.peg.1689	Phosphorus Metabolism
L_hordei_TMW11822_BSQ49_08575	32.309	26.0564	25.9223		0.727107	-0.134142	phosphate ABC transporter permease subunit PstC	CytoplasmicMembrane	GO:0005887 GO:0006817 GO:0015415 GO:0055052	fig.468911.3.peg.1690	Phosphorus Metabolism
L_hordei_TMW11822_BSQ49_08580	31.435	31.1479	31.1654		0.131787	0.0174618	phosphate ABC transporter substrate-binding protein	Unknown	GO:not available	fig.468911.3.peg.1691	Phosphorus Metabolism
L_hordei_TMW11822_BSQ49_08585	12.213	27.9801	28.1806		2.21788	0.200562	hypothetical protein	Cytoplasmic	GO:not available	fig.468911.3.peg.1692
L_hordei_TMW11822_BSQ49_08595	48.753	30.7751	30.7813		0.106353	0.00620461	phosphoglucosamine mutase	Cytoplasmic	GO:0008966 GO:0009103 GO:0009252	fig.468911.3.peg.1693	Cell Wall and Capsule
L_hordei_TMW11822_BSQ49_08600	39.488	27.7956	27.7989		0.0262826	0.00325012	hypothetical protein	Unknown	GO:not available	fig.468911.3.peg.1694	Cell Division and Cell Cycle
L_hordei_TMW11822_BSQ49_08605	31.791	26.2985	26.4075		2.00762	0.108952	TIGR00159 family protein	CytoplasmicMembrane	GO:not available	fig.468911.3.peg.1695	Cell Division and Cell Cycle
L_hordei_TMW11822_BSQ49_08620	32.989	28.3307	28.2217		1.14022	-0.109013	UDP-N-acetylenolpyruvoylglucosamine reductase	Cytoplasmic	GO:0008762 GO:0009252	fig.468911.3.peg.1698	Cell Wall and Capsule
L_hordei_TMW11822_BSQ49_08625	19.94	25.5922	25.5715		0.0961624	-0.0206966	exonuclease	Cytoplasmic	GO:0003887 GO:0006260 GO:0009360	fig.468911.3.peg.1699
L_hordei_TMW11822_BSQ49_08720	77.187	30.3357	30.2979		0.842508	-0.0377293	glycerol phosphate lipoteichoic acid synthase	CytoplasmicMembrane	GO:not available	fig.468911.3.peg.1701	Cell Wall and Capsule
L_hordei_TMW11822_BSQ49_08725	8.9479	29.6399	29.4948		0.715024	-0.1451	hypothetical protein	Cytoplasmic	GO:not available	fig.468911.3.peg.1702
L_hordei_TMW11822_BSQ49_08735	39.432	27.399	27.3995		0.00298064	0.000501633	glycosyltransferase	Cytoplasmic	GO:0009058 GO:0016757	fig.468911.3.peg.1704	Cell Wall and Capsule
L_hordei_TMW11822_BSQ49_08740	44.703	26.2638	26.255		0.0712053	-0.00874519	1,2-diacylglycerol 3-glucosyltransferase	Cytoplasmic	GO:0008194 GO:0071793	fig.468911.3.peg.1705	Cell Wall and Capsule
L_hordei_TMW11822_BSQ49_08745	62.702	33.5384	33.2166	+	4.60911	-0.321739	phosphoenolpyruvate--protein phosphotransferase	Cytoplasmic	GO:0006808 GO:0008965 GO:0009401	fig.468911.3.peg.1706	Carbohydrates
L_hordei_TMW11822_BSQ49_08750	9.2654	34.4912	34.2777		1.51235	-0.213459	phosphocarrier protein HPr	Cytoplasmic	GO:0008982 GO:0009401	fig.468911.3.peg.1707
L_hordei_TMW11822_BSQ49_08755	6.9498	27.5773	27.3161		1.94621	-0.261206	hypothetical protein	Cytoplasmic	GO:not available	fig.468911.3.peg.1708
L_hordei_TMW11822_BSQ49_08760	81.307	31.0566	31.1133		0.511851	0.0566998	ATP-dependent Clp protease ATP-binding subunit	Cytoplasmic	GO:0006457 GO:0042623	fig.468911.3.peg.1709	Protein Metabolism
L_hordei_TMW11822_BSQ49_08765	10.34	27.9892	28.0118		0.177783	0.022644	hypothetical protein	Cytoplasmic	GO:not available	fig.468911.3.peg.1710
L_hordei_TMW11822_BSQ49_08770	40.356	25.5226	25.5458		0.162324	0.023283	hypothetical protein	Unknown	GO:not available	fig.468911.3.peg.1711
L_hordei_TMW11822_BSQ49_08785	34.805	23.1838	23.22		0.181934	0.0362301	ABC transporter ATP-binding protein	CytoplasmicMembrane	GO:0005524 GO:0043190 GO:0043215 GO:0043216	fig.468911.3.peg.1714
L_hordei_TMW11822_BSQ49_08790	18.9	23.9554	23.9235		0.159708	-0.0318394	MarR family transcriptional regulator	Cytoplasmic	GO:not available	fig.468911.3.peg.1715
L_hordei_TMW11822_BSQ49_08795	59.319	30.1262	30.1397		0.201452	0.0134525	peptide chain release factor 3	Cytoplasmic	GO:0003747 GO:0005525 GO:0006415	fig.468911.3.peg.1716	Protein Metabolism
L_hordei_TMW11822_BSQ49_08800	48.283	26.6803	26.7432		0.290116	0.0629463	ion transporter	CytoplasmicMembrane	GO:not available	fig.468911.3.peg.1717	Membrane Transport
L_hordei_TMW11822_BSQ49_08805	53.834	28.2065	28.2393		0.318541	0.0328732	teichoic acid ABC transporter ATP-binding protein	CytoplasmicMembrane	GO:0005524 GO:0043190 GO:0043215 GO:0043216	fig.468911.3.peg.1718
L_hordei_TMW11822_BSQ49_08815	21.623	25.8123	25.8196		0.0499793	0.00727654	hypothetical protein	Cytoplasmic	GO:not available	fig.468911.3.peg.1720
L_hordei_TMW11822_BSQ49_08820	53.582	28.2292	28.2202		0.0717161	-0.00904274	23S rRNA (uracil-5-)-methyltransferase RumA	Cytoplasmic	GO:0000154 GO:0008649	fig.468911.3.peg.1721
L_hordei_TMW11822_BSQ49_08825	30.713	26.1986	26.2097		0.0827399	0.0111179	recombinase RecX	Cytoplasmic	GO:not available	fig.468911.3.peg.1722
L_hordei_TMW11822_BSQ49_08835	19.193	27.4632	27.4104		0.372745	-0.0527916	peptidoglycan-binding protein LysM	Unknown	GO:0003674 GO:0030436	fig.468911.3.peg.1724	Cell Wall and Capsule
L_hordei_TMW11822_BSQ49_08840	32.633	31.9217	31.8836		0.694232	-0.0381184	UTP--glucose-1-phosphate uridylyltransferase	Cytoplasmic	GO:0003983 GO:0009225	fig.468911.3.peg.1725
L_hordei_TMW11822_BSQ49_08845	29.025	30.459	30.4129		0.520171	-0.0461044	type I methionyl aminopeptidase	Cytoplasmic	GO:0004239 GO:0006464	fig.468911.3.peg.1726	Protein Metabolism
L_hordei_TMW11822_BSQ49_08850	16.452	27.3671	27.246		0.650472	-0.121037	flavodoxin	Cytoplasmic	GO:0009055 GO:0055114	fig.468911.3.peg.1727	Cofactors, Vitamins, Prosthetic Groups, Pigments
L_hordei_TMW11822_BSQ49_08855	109.05	24.3005	24.3536		0.202996	0.0531559	hypothetical protein	CytoplasmicMembrane	GO:not available	fig.468911.3.peg.1728
L_hordei_TMW11822_BSQ49_08860	33.679	28.2167	28.2738		0.354787	0.0570965	lactate dehydrogenase	Cytoplasmic	GO:0004617 GO:0006564	fig.468911.3.peg.1729	Cofactors, Vitamins, Prosthetic Groups, Pigments
L_hordei_TMW11822_BSQ49_08865	23.878	24.4463	24.3959		0.218833	-0.0504284	hypothetical protein	CytoplasmicMembrane	GO:not available	fig.468911.3.peg.1730
L_hordei_TMW11822_BSQ49_08870	66.806	27.0794	27.1886		1.20349	0.109198	multidrug ABC transporter permease	CytoplasmicMembrane	GO:0005319 GO:0006869	fig.468911.3.peg.1731
L_hordei_TMW11822_BSQ49_08875	63.09	27.8033	27.8379		0.225995	0.0345592	multidrug ABC transporter ATP-binding protein	CytoplasmicMembrane	GO:0005319 GO:0006869	fig.468911.3.peg.1732
L_hordei_TMW11822_BSQ49_08880	26.925	25.0177	24.9447		0.321328	-0.0730133	hypothetical protein	CytoplasmicMembrane	GO:not available	fig.468911.3.peg.1733
L_hordei_TMW11822_BSQ49_08895	39.455	30.8587	31.0471		1.49816	0.188416	glycerate 2-kinase	Unknown	GO:0008887 GO:0031388	fig.468911.3.peg.1736	Fatty Acids, Lipids, and Isoprenoids
L_hordei_TMW11822_BSQ49_08905	41.502	23.8988	24.0286		0.958395	0.129766	histidinol-phosphate transaminase	Cytoplasmic	GO:0000105 GO:0004400	fig.468911.3.peg.1738	Amino Acids and Derivatives
L_hordei_TMW11822_BSQ49_08910	49.095	24.5185	24.5563		0.127098	0.0378284	succinate-semialdehyde dehydrogenase	Cytoplasmic	GO:0004777 GO:0009013 GO:0009450 GO:0016620	fig.468911.3.peg.1739
L_hordei_TMW11822_BSQ49_08950	66.543	27.1524	27.1393		0.0896645	-0.013092	hypothetical protein	CytoplasmicMembrane	GO:0008827 GO:0015990 GO:0016021	fig.468911.3.peg.1747
L_hordei_TMW11822_BSQ49_08955	34.482	26.6259	26.5854		0.353639	-0.0405006	oxidoreductase	Cytoplasmic	GO:0019310 GO:0050112	fig.468911.3.peg.1748
L_hordei_TMW11822_BSQ49_08960	28.24	26.3464	26.3423		0.0265844	-0.00406265	gamma-glutamyl-gamma-aminobutyrate hydrolase	Cytoplasmic	GO:0003922 GO:0006177	fig.468911.3.peg.1750	Cofactors, Vitamins, Prosthetic Groups, Pigments
L_hordei_TMW11822_BSQ49_08970	63.484	30.0199	30.0364		0.139983	0.0165672	pyruvate oxidase	CytoplasmicMembrane	GO:0009444 GO:0047112	fig.468911.3.peg.1752	Carbohydrates
L_hordei_TMW11822_BSQ49_08975	68.199	23.4769	23.1786		0.258145	-0.298294	multidrug ABC transporter ATP-binding protein	CytoplasmicMembrane	GO:0005319 GO:0006869	fig.468911.3.peg.1753
L_hordei_TMW11822_BSQ49_08980	65.498	24.1708	24.085		0.55242	-0.0858746	multidrug ABC transporter permease/ATP-binding protein	CytoplasmicMembrane	GO:0005524 GO:0005887 GO:0006810 GO:0042626 GO:0043190	fig.468911.3.peg.1754
L_hordei_TMW11822_BSQ49_08985	27.33	23.5938	23.7019		0.285346	0.108086	GntR family transcriptional regulator	Cytoplasmic	GO:0006355 GO:0016566	fig.468911.3.peg.1755
L_hordei_TMW11822_BSQ49_09015	39.798	28.1236	28.1234		0.00168139	-0.000156403	tRNA-dihydrouridine synthase	Cytoplasmic	GO:not available	fig.468911.3.peg.1761	RNA Metabolism
L_hordei_TMW11822_BSQ49_09020	18.13	26.7086	26.7756		0.422886	0.066988	hypothetical protein	CytoplasmicMembrane	GO:not available	fig.468911.3.peg.1762	Membrane Transport
L_hordei_TMW11822_BSQ49_09025	25.224	29.9405	29.9746		0.376514	0.0341148	7-cyano-7-deazaguanine synthase QueC	Unknown	GO:0008616	fig.468911.3.peg.1763	RNA Metabolism
L_hordei_TMW11822_BSQ49_09030	20.314	30.9609	30.8891		0.661764	-0.0717678	7-cyano-7-deazaguanine reductase	Cytoplasmic	GO:0033739	fig.468911.3.peg.1764
L_hordei_TMW11822_BSQ49_09040	33.443	26.5611	26.6495		0.593338	0.0884418	lactate dehydrogenase	Cytoplasmic	GO:0004617 GO:0006564	fig.468911.3.peg.1765	Cofactors, Vitamins, Prosthetic Groups, Pigments
L_hordei_TMW11822_BSQ49_09045	46.449	24.2135	24.2829		0.0802957	0.0694618	xanthine/uracil permease	CytoplasmicMembrane	GO:0016021 GO:0042906 GO:0042907	fig.468911.3.peg.1766	Nucleosides and Nucleotides
L_hordei_TMW11822_BSQ49_09050	49.828	25.9054	25.9081		0.0133256	0.00271988	guanine deaminase	Cytoplasmic	GO:0006147 GO:0008892	fig.468911.3.peg.1767	Nucleosides and Nucleotides
L_hordei_TMW11822_BSQ49_09065	16.3	26.2236	26.3303		0.582237	0.106762	peptide-methionine (R)-S-oxide reductase	Unknown	GO:0000318 GO:0006979 GO:0030091	fig.468911.3.peg.1769	Protein Metabolism
L_hordei_TMW11822_BSQ49_09080	39.113	25.2409	25.2013		0.411694	-0.0396538	glycosyl transferase	CytoplasmicMembrane	GO:0008375 GO:0042710	fig.468911.3.peg.1773
L_hordei_TMW11822_BSQ49_09085	30.257	23.4021	23.4317		0.0911459	0.0295773	glycosyl transferase	Cytoplasmic	GO:not available	fig.468911.3.peg.1774
L_hordei_TMW11822_BSQ49_09090	38.784	25.1425	25.0849		0.233677	-0.0576324	beta-1,6-galactofuranosyltransferase	Cytoplasmic	GO:not available	fig.468911.3.peg.1775
L_hordei_TMW11822_BSQ49_09100	15.689	23.7337	23.7311		0.00682941	-0.00265694	hypothetical protein	Cytoplasmic	GO:not available	fig.468911.3.peg.1777
L_hordei_TMW11822_BSQ49_09110	40.57	26.1451	26.1864		0.128339	0.0413246	spermidine/putrescine ABC transporter substrate-binding protein	Unknown	GO:0030288 GO:0031362 GO:0033223 GO:0033225 GO:0033226 GO:0055052	fig.468911.3.peg.1779	Amino Acids and Derivatives
L_hordei_TMW11822_BSQ49_09125	40.844	27.4508	27.2864		1.32534	-0.164421	spermidine/putrescine ABC transporter ATP-binding protein	CytoplasmicMembrane	GO:0005524 GO:0009898 GO:0015417 GO:0015846 GO:0055052	fig.468911.3.peg.1782	Amino Acids and Derivatives
L_hordei_TMW11822_BSQ49_09130	44.669	28.0368	27.9782		0.606297	-0.0585613	reductase	Cytoplasmic	GO:not available	fig.468911.3.peg.1783	Respiration
L_hordei_TMW11822_BSQ49_09145	44.549	30.1718	30.1497		0.213905	-0.0220718	serine hydroxymethyltransferase	Cytoplasmic	GO:0033806 GO:0090346	fig.468911.3.peg.1786	Cofactors, Vitamins, Prosthetic Groups, Pigments
L_hordei_TMW11822_BSQ49_09150	25.108	26.4593	26.5116		0.504368	0.0522289	GNAT family N-acetyltransferase	Cytoplasmic	GO:0006464 GO:0008999 GO:0042254	fig.468911.3.peg.1787
L_hordei_TMW11822_BSQ49_09155	20.576	31.2398	31.256		0.123684	0.0161858	elongation factor P	Cytoplasmic	GO:0003746 GO:0005737 GO:0006414	fig.468911.3.peg.1788	Protein Metabolism
L_hordei_TMW11822_BSQ49_09160	58.33	23.6659	23.5158		0.155068	-0.150061	bifunctional metallophosphatase/5'-nucleotidase	Cellwall	GO:0006139 GO:0008663 GO:0009897 GO:0030288	fig.468911.3.peg.1789	Nucleosides and Nucleotides
L_hordei_TMW11822_BSQ49_09165	31.099	27.2964	27.129		1.86786	-0.167377	RpiR family transcriptional regulator	Unknown	GO:not available	fig.468911.3.peg.1790	Cell Wall and Capsule
L_hordei_TMW11822_BSQ49_09180	36.35	25.5611	25.7517		2.00974	0.190546	oxidoreductase	Unknown	GO:0019310 GO:0050112	fig.468911.3.peg.1793
L_hordei_TMW11822_BSQ49_09185	51.886	30.5161	30.5322		0.109791	0.0160828	FAD-dependent oxidoreductase	Cytoplasmic	GO:0006800 GO:0050451	fig.468911.3.peg.1794
L_hordei_TMW11822_BSQ49_09190	49.789	29.8723	29.761		1.3366	-0.11133	pyridine nucleotide-disulfide oxidoreductase	Cytoplasmic	GO:0004148 GO:0005624 GO:0006096 GO:0045454 GO:0051068	fig.468911.3.peg.1795
L_hordei_TMW11822_BSQ49_09195	18.014	24.5477	24.0894		1.1074	-0.458286	MarR family transcriptional regulator	Cytoplasmic	GO:not available	fig.468911.3.peg.1796	Stress Response
L_hordei_TMW11822_BSQ49_09200	29.558	26.2306	26.2168		0.0613555	-0.0137939	cyclic nucleotide-binding protein	Cytoplasmic	GO:not available	fig.468911.3.peg.1797
L_hordei_TMW11822_BSQ49_09210	54.455	25.7283	25.576		0.257405	-0.15229	amino acid permease	CytoplasmicMembrane	GO:not available	fig.468911.3.peg.1799
L_hordei_TMW11822_BSQ49_09235	43.146	26.1132	26.2233		1.00316	0.110121	tryptophan synthase subunit beta	Unknown	GO:0000162 GO:0004834	fig.468911.3.peg.1804	Amino Acids and Derivatives
L_hordei_TMW11822_BSQ49_09240	67.977	23.8096	23.8276		0.083267	0.0179291	hypothetical protein	CytoplasmicMembrane	GO:not available	fig.468911.3.peg.1805
L_hordei_TMW11822_BSQ49_09245	52.113	29.9323	30.0145		1.05108	0.0822601	glutamine ABC transporter substrate-binding protein	CytoplasmicMembrane	GO:not available	fig.468911.3.peg.1806
L_hordei_TMW11822_BSQ49_09250	26.881	29.0611	29.0431		0.127693	-0.0179958	peptide ABC transporter ATP-binding protein	CytoplasmicMembrane	GO:0005524 GO:0009898 GO:0033286 GO:0033288 GO:0033308 GO:0051470	fig.468911.3.peg.1807
L_hordei_TMW11822_BSQ49_09280	34.042	25.3494	25.2626		0.56428	-0.0868149	homocysteine S-methyltransferase	Unknown	GO:0008705 GO:0009086	fig.468911.3.peg.1813	Amino Acids and Derivatives
L_hordei_TMW11822_BSQ49_09330	30.81	27.9327	27.9593		0.226758	0.0266113	iron ABC transporter substrate-binding protein	Unknown	GO:not available	fig.468911.3.peg.1824
L_hordei_TMW11822_BSQ49_09335	30.727	26.6336	26.6297		0.0155161	-0.00393295	hypothetical protein	Unknown	GO:0020037	fig.468911.3.peg.1825	Cell Wall and Capsule
L_hordei_TMW11822_BSQ49_09350	63.999	24.8646	24.918		0.0511756	0.0534782	multidrug ABC transporter ATP-binding protein	CytoplasmicMembrane	GO:0005524 GO:0005887 GO:0006810 GO:0042626 GO:0043190
L_hordei_TMW11822_BSQ49_09355	68.761	26.4448	26.5091		0.531516	0.0643768	multidrug ABC transporter ATP-binding protein	CytoplasmicMembrane	GO:0005319 GO:0006869	fig.468911.3.peg.1830
L_hordei_TMW11822_BSQ49_09370	46.25	24.9999	24.8883		1.06491	-0.111696	O-acetylhomoserine aminocarboxypropyltransferase	Cytoplasmic	GO:0003961 GO:0004124 GO:0009086 GO:0016765 GO:0019344 GO:0019413	fig.468911.3.peg.1834	Amino Acids and Derivatives
L_hordei_TMW11822_BSQ49_09375	42.688	24.1382	24.3354		0.819707	0.197166	5-methyltetrahydropteroyltriglutamate-- homocysteine methyltransferase	Cytoplasmic	GO:0003871 GO:0009086	fig.468911.3.peg.1835
L_hordei_TMW11822_BSQ49_09385	50.38	23.8758	23.7004		1.12104	-0.175423	amino acid permease	CytoplasmicMembrane	GO:0006810 GO:0009450 GO:0015495	fig.468911.3.peg.1837	Amino Acids and Derivatives
L_hordei_TMW11822_BSQ49_09400	47.042	25.0977	25.1794		0.613414	0.0817204	sensor histidine kinase	CytoplasmicMembrane	GO:0000155 GO:0000160 GO:0006796 GO:0006817	fig.468911.3.peg.1840	Cell Wall and Capsule
L_hordei_TMW11822_BSQ49_09405	25.94	26.3221	26.4138		1.48291	0.0916519	DNA-binding response regulator	Cytoplasmic	GO:0000156 GO:0000160 GO:0003700 GO:0006355 GO:0006796	fig.468911.3.peg.1841	Cell Wall and Capsule
L_hordei_TMW11822_BSQ49_09410	23.79	25.6293	25.5954		0.104663	-0.0338402	GTP pyrophosphokinase	Cytoplasmic	GO:0003824 GO:0015968 GO:0015969	fig.468911.3.peg.1842
L_hordei_TMW11822_BSQ49_09415	32.097	27.4718	27.619		1.56118	0.147232	hypothetical protein	Extracellular	GO:not available	fig.468911.3.peg.1843
L_hordei_TMW11822_BSQ49_09425	21.261	28.1353	28.2555		0.659439	0.120216	dTDP-4-dehydrorhamnose 3,5-epimerase	Unknown	GO:0008830 GO:0009243 GO:0019305	fig.468911.3.peg.1845	Cell Wall and Capsule
L_hordei_TMW11822_BSQ49_09430	20.512	27.34	27.6076		1.85584	0.267588	hypothetical protein	CytoplasmicMembrane	GO:0006497 GO:0016021 GO:0016410 GO:0042158	fig.468911.3.peg.1846
L_hordei_TMW11822_BSQ49_09435	39.788	23.0443	22.4587		1.30962	-0.58556	malate dehydrogenase	Cytoplasmic	GO:0009040	fig.468911.3.peg.1847
L_hordei_TMW11822_BSQ49_09470	63.662	31.0981	31.0531		0.60759	-0.0450249	D-lactate dehydrogenase	CytoplasmicMembrane	GO:0005975 GO:0008891	fig.468911.3.peg.1854	Respiration
L_hordei_TMW11822_BSQ49_09490	35.302	27.8531	27.7471		1.15748	-0.106028	choloylglycine hydrolase	Unknown	GO:not available	fig.468911.3.peg.1858	Virulence, Disease and Defense
L_hordei_TMW11822_BSQ49_09500	74.862	27.0525	27.2005		2.59174	0.147949	chemotaxis protein	CytoplasmicMembrane	GO:0005524 GO:0007059 GO:0030261	fig.468911.3.peg.1860
L_hordei_TMW11822_BSQ49_09535	98.221	29.3889	29.3238		0.937319	-0.0650902	bifunctional acetaldehyde-CoA/alcohol dehydrogenase	Cytoplasmic	GO:not available	fig.468911.3.peg.1867	Cofactors, Vitamins, Prosthetic Groups, Pigments
L_hordei_TMW11822_BSQ49_09545	23.629	24.9508	24.9421		0.0345122	-0.00876045	chloramphenicol acetyltransferase	Cytoplasmic	GO:not available	fig.468911.3.peg.1870
L_hordei_TMW11822_BSQ49_09555	22.798	26.4063	26.2708		0.447896	-0.135471	two-component system response regulator	Cytoplasmic	GO:0000156 GO:0000160 GO:0006355 GO:0030436 GO:0042173	fig.468911.3.peg.1872
L_hordei_TMW11822_BSQ49_09565	76.133	29.2248	29.2049		0.0847373	-0.0199909	hypothetical protein	CytoplasmicMembrane	GO:not available	fig.468911.3.peg.1874
L_hordei_TMW11822_BSQ49_09580	28.545	25.7302	25.8009		0.223065	0.0706844	hypothetical protein	Unknown	GO:not available	fig.468911.3.peg.1877	Cell Wall and Capsule
L_hordei_TMW11822_BSQ49_09585	30.854	22.5029	22.5936		0.153672	0.0906944	hypothetical protein	Cytoplasmic	GO:0008840 GO:0009089	fig.468911.3.peg.1879	Amino Acids and Derivatives
L_hordei_TMW11822_BSQ49_09615	31.737	23.7833	23.2915		0.689747	-0.491825	hypothetical protein	CytoplasmicMembrane	GO:not available	fig.468911.3.peg.1885	Amino Acids and Derivatives
L_hordei_TMW11822_BSQ49_09655	35.401	22.8029	22.6273		0.510192	-0.175611	NAD(P)-dependent oxidoreductase	Cytoplasmic	GO:not available	fig.468911.3.peg.1893	Stress Response
L_hordei_TMW11822_BSQ49_09670	60.746	23.716	23.4232		0.28023	-0.29277	hypothetical protein	Cellwall	GO:0015413 GO:0015675 GO:0016151 GO:0030288 GO:0031362 GO:0055052	fig.468911.3.peg.1896	Membrane Transport
L_hordei_TMW11822_BSQ49_09720	134.16	29.1139	29.176		1.45479	0.0621529	type II CRISPR RNA-guided endonuclease Cas9	Unknown	GO:0004520 GO:0005575 GO:0043571	fig.468911.3.peg.1907	DNA Metabolism
L_hordei_TMW11822_BSQ49_09725	101.86	22.7762	22.6188		0.226644	-0.157413	haloacid dehalogenase	CytoplasmicMembrane	GO:not available	fig.468911.3.peg.1908
L_hordei_TMW11822_BSQ49_09735;L_hordei_TMW11822_BSQ49_09265	56.304	28.5443	28.155	+	5.24144	-0.389294	6-phospho-beta-glucosidase;6-phospho-beta-glucosidase	Cytoplasmic;Cytoplasmic	GO:not available;GO:not available	fig.468911.3.peg.1810;fig.468911.3.peg.1910	Carbohydrates;Carbohydrates
L_hordei_TMW11822_BSQ49_09740	64.547	25.9823	25.5678	+	4.16656	-0.414471	PTS beta-glucoside transporter subunit IIABC	CytoplasmicMembrane	GO:0009401 GO:0015573 GO:0015759	fig.468911.3.peg.1911	Carbohydrates
L_hordei_TMW11822_BSQ49_09745	32.702	24.9322	24.4376	+	2.41188	-0.494678	transcriptional antiterminator	Unknown	GO:not available	fig.468911.3.peg.1912	Carbohydrates
L_hordei_TMW11822_BSQ49_09750	23.957	24.0138	23.9961		0.106016	-0.0177803	superoxide dismutase	Extracellular	GO:not available	fig.468911.3.peg.1913	Stress Response
L_hordei_TMW11822_BSQ49_09755	49.657	31.3534	31.3906		0.486537	0.0372009	succinate-semialdehyde dehydrogenase	Cytoplasmic	GO:0004777 GO:0009013 GO:0009450 GO:0016620	fig.468911.3.peg.1914
L_hordei_TMW11822_BSQ49_09760	71.578	28.5343	28.5645		0.28482	0.0301495	asparagine synthase (glutamine-hydrolyzing)	Cytoplasmic	GO:0004066 GO:0006529	fig.468911.3.peg.1915	Amino Acids and Derivatives
L_hordei_TMW11822_BSQ49_09770	21.793	24.16	24.8654		0.515393	0.70537	phosphosugar isomerase	Cytoplasmic	GO:0005975 GO:0016853	fig.468911.3.peg.1917
L_hordei_TMW11822_BSQ49_09795	31.637	24.9466	25.2997		1.57241	0.353096	hypothetical protein	Unknown	GO:not available	fig.468911.3.peg.1922	Virulence, Disease and Defense
L_hordei_TMW11822_BSQ49_09800	99.336	23.7756	24.0852		0.594481	0.309538	beta-fructosidase	Unknown	GO:not available
L_hordei_TMW11822_BSQ49_09855	10.006	23.3546	23.7323		0.822349	0.377743	hypothetical protein	Unknown	GO:not available	fig.468911.3.peg.1933
L_hordei_TMW11822_BSQ49_09885	23.759	24.3219	24.7167		0.74782	0.394777	NAD-dependent dehydratase	Unknown	GO:0005975 GO:0016757	fig.468911.3.peg.1941
L_hordei_TMW11822_BSQ49_09900	37.031	24.3787	24.4431		0.76837	0.0643864	Zn-dependent alcohol dehydrogenase	Cytoplasmic	GO:0010127 GO:0050607	fig.468911.3.peg.1945	Cofactors, Vitamins, Prosthetic Groups, Pigments
L_hordei_TMW11822_BSQ49_09920	35.288	23.5004	23.103	+	3.87152	-0.397408	LacI family transcriptional regulator	Cytoplasmic	GO:0003677 GO:0005975 GO:0006355 GO:0016563 GO:0016564	fig.468911.3.peg.1949
L_hordei_TMW11822_BSQ49_09925	48.498	25.1321	24.0126	+	3.98133	-1.11945	MFS transporter	CytoplasmicMembrane	GO:not available	fig.468911.3.peg.1950
L_hordei_TMW11822_BSQ49_09930	63.561	28.1666	27.7086	+	6.18009	-0.457966	glucohydrolase	Cytoplasmic	GO:0005991 GO:0008788	fig.468911.3.peg.1951	Carbohydrates
L_hordei_TMW11822_BSQ49_09945	25.76	33.6103	33.5517		1.63798	-0.0586777	phosphoglyceromutase	Cytoplasmic	GO:not available	fig.468911.3.peg.1955	Miscellaneous
L_hordei_TMW11822_BSQ49_09950	45.175	29.1585	29.1122		1.44137	-0.0463467	aminotransferase	Cytoplasmic	GO:not available	fig.468911.3.peg.1956	Amino Acids and Derivatives
L_hordei_TMW11822_BSQ49_09960	74.233	24.7523	26.6505	+	3.14631	1.89816	fructose-1,6-bisphosphatase	Cytoplasmic	GO:0019509 GO:0046522	fig.468911.3.peg.1958	Carbohydrates
L_hordei_TMW11822_BSQ49_09965	11.563	25.1741	26.2812	+	4.08435	1.10718	hypothetical protein	Cytoplasmic	GO:not available	fig.468911.3.peg.1959
L_hordei_TMW11822_BSQ49_09970	36.605	31.2047	31.1544		1.5237	-0.050272	UDP-glucose 4-epimerase GalE	Cytoplasmic	GO:0003978 GO:0006012	fig.468911.3.peg.1960	Cell Wall and Capsule
L_hordei_TMW11822_BSQ49_09975	28.039	27.1677	27.2164		0.739011	0.0487137	GntR family transcriptional regulator	Cytoplasmic	GO:0006355 GO:0016566	fig.468911.3.peg.1961
L_hordei_TMW11822_BSQ49_09980	22.401	27.4533	27.3842		0.347014	-0.0691051	histidine phosphatase family protein	Cytoplasmic	GO:0009236 GO:0019175	fig.468911.3.peg.1962
L_hordei_TMW11822_BSQ49_09990	31.067	25.7513	25.7625		0.0553612	0.0112019	hypothetical protein	CytoplasmicMembrane	GO:not available	fig.468911.3.peg.1964
L_hordei_TMW11822_BSQ49_10015	16.35	26.4267	26.0322	+	3.3734	-0.394447	dihydroneopterin aldolase	Cytoplasmic	GO:0004601 GO:0006979	fig.468911.3.peg.1969
L_hordei_TMW11822_BSQ49_10020	38.79	27.2917	26.9708		2.93205	-0.320923	lipoate--protein ligase	Cytoplasmic	GO:0006464 GO:0017118	fig.468911.3.peg.1970	Cofactors, Vitamins, Prosthetic Groups, Pigments
L_hordei_TMW11822_BSQ49_10025	39.454	27.4434	27.4529		0.0765948	0.00951767	malate dehydrogenase	Unknown	GO:0009040	fig.468911.3.peg.1971
L_hordei_TMW11822_BSQ49_10030	20.667	27.2796	27.4355		3.4688	0.155989	GNAT family N-acetyltransferase	Cytoplasmic	GO:not available	fig.468911.3.peg.1972	Protein Metabolism
L_hordei_TMW11822_BSQ49_10035	34.856	25.502	25.606		1.71349	0.103996	alcohol dehydrogenase	Cytoplasmic	GO:0008152 GO:0016655	fig.468911.3.peg.1973
L_hordei_TMW11822_BSQ49_10045	27.298	27.4381	27.4754		0.301866	0.0372181	short-chain dehydrogenase	Cytoplasmic	GO:0004316 GO:0006633	fig.468911.3.peg.1975	Fatty Acids, Lipids, and Isoprenoids
L_hordei_TMW11822_BSQ49_10060	45.046	30.2618	30.1836		1.57016	-0.0782051	cyclopropane-fatty-acyl-phospholipid synthase	Cytoplasmic	GO:0006744 GO:0008689	fig.468911.3.peg.1978
L_hordei_TMW11822_BSQ49_10080	53.229	22.8694	22.9157		0.372781	0.0463448	ABC transporter	CytoplasmicMembrane	GO:0005524 GO:0006810 GO:0009898 GO:0042626	fig.468911.3.peg.1982	Membrane Transport
L_hordei_TMW11822_BSQ49_10120	77.485	25.7084	28.1901		0.55239	2.48169	urocanate hydratase	Cytoplasmic	GO:0006548 GO:0016153	fig.468911.3.peg.1990	Amino Acids and Derivatives
L_hordei_TMW11822_BSQ49_10155	94.955	27.5503	27.6564		1.97786	0.106098	transcriptional regulator	Unknown	GO:0016818 GO:0032297	fig.468911.3.peg.1997
L_hordei_TMW11822_BSQ49_10160	15.636	24.2672	27.9254	+	8.93926	3.65819	PTS fructose transporter subunit IIA	Unknown	GO:not available	fig.468911.3.peg.1998
L_hordei_TMW11822_BSQ49_10165	18.63	28.4048	31.642	+	12.5461	3.23717	PTS mannose/fructose/sorbose transporter subunit IIB	Cytoplasmic	GO:0008982 GO:0009401	fig.468911.3.peg.1999
L_hordei_TMW11822_BSQ49_10170	29.696	22.9291	26.783	+	4.93129	3.85389	PTS sorbose transporter subunit IIC	CytoplasmicMembrane	GO:0008982 GO:0009401	fig.468911.3.peg.2000
L_hordei_TMW11822_BSQ49_10175	30.815	25.7258	29.155	+	9.13197	3.42925	PTS fructose transporter subunit IID	CytoplasmicMembrane	GO:0008982 GO:0009401	fig.468911.3.peg.2001
L_hordei_TMW11822_BSQ49_10225	110.01	28.9971	28.9915		0.0491082	-0.0055809	hypothetical protein	CytoplasmicMembrane	GO:not available	fig.468911.3.peg.2011
L_hordei_TMW11822_BSQ49_10235	48.075	30.8532	30.7763		1.14945	-0.0769062	D-alanyl-D-alanine carboxypeptidase	CytoplasmicMembrane	GO:not available	fig.468911.3.peg.2013	Cell Wall and Capsule
L_hordei_TMW11822_BSQ49_10240	44.393	24.5479	24.695		0.585485	0.147106	two-component sensor histidine kinase	Cytoplasmic	GO:0000155 GO:0000160 GO:0006796 GO:0006817	fig.468911.3.peg.2014	Potassium metabolism
L_hordei_TMW11822_BSQ49_10245	25.69	30.5107	30.4873		0.45543	-0.0233288	DNA-binding response regulator	Cytoplasmic	GO:0000156 GO:0000160 GO:0003700 GO:0006355 GO:0006796	fig.468911.3.peg.2015
L_hordei_TMW11822_BSQ49_10250	25.622	29.3722	29.4646		1.67424	0.0924301	alpha-acetolactate decarboxylase	Unknown	GO:0006113 GO:0045151 GO:0047605	fig.468911.3.peg.2016	Carbohydrates
L_hordei_TMW11822_BSQ49_10255	38.376	27.3336	27.6809	+	3.40791	0.347286	butanediol dehydrogenase	Cytoplasmic	GO:0006567 GO:0008743	fig.468911.3.peg.2017	Amino Acids and Derivatives
L_hordei_TMW11822_BSQ49_10295	48.206	28.6011	28.5728		0.296119	-0.0283203	lactate dehydrogenase	Unknown	GO:0005975 GO:0008891	fig.468911.3.peg.2025	Carbohydrates
L_hordei_TMW11822_BSQ49_10305	37.688	29.125	29.1939		0.885726	0.0688343	ferrochelatase	Cytoplasmic	GO:0004325 GO:0006779	fig.468911.3.peg.2029	Cofactors, Vitamins, Prosthetic Groups, Pigments
L_hordei_TMW11822_BSQ49_10320	76.977	23.9707	23.8915		0.0981511	-0.079134	potassium transporter Kup	CytoplasmicMembrane	GO:0006813 GO:0015079 GO:0016020	fig.468911.3.peg.2032	Potassium metabolism
L_hordei_TMW11822_BSQ49_10325	15.749	28.878	28.9961		0.802015	0.118166	universal stress protein UspA	Cytoplasmic	GO:0003674 GO:0043571	fig.468911.3.peg.2033
L_hordei_TMW11822_BSQ49_10330	56.757	25.9746	26.1186		1.75569	0.14395	divalent metal cation transporter	CytoplasmicMembrane	GO:0005887 GO:0030001 GO:0046873	fig.468911.3.peg.2034
L_hordei_TMW11822_BSQ49_10335	37.055	24.7358	24.6169		0.611417	-0.118862	alcohol dehydrogenase	Cytoplasmic	GO:0008152 GO:0016655	fig.468911.3.peg.2035	Cofactors, Vitamins, Prosthetic Groups, Pigments
L_hordei_TMW11822_BSQ49_10415	13.314	27.2577	27.2105		0.189462	-0.0472012	PTS-dependent dihydroxyacetone kinase phosphotransferase subunit DhaM	Cytoplasmic	GO:not available	fig.468911.3.peg.2050	Carbohydrates
L_hordei_TMW11822_BSQ49_10420	21.158	27.4266	27.3042		1.28178	-0.12232	dihydroxyacetone kinase subunit L	Cytoplasmic	GO:not available	fig.468911.3.peg.2051	Carbohydrates
L_hordei_TMW11822_BSQ49_10425	35.804	25.983	25.8568		0.98574	-0.126244	dihydroxyacetone kinase subunit DhaK	Cytoplasmic	GO:0004371 GO:0006071	fig.468911.3.peg.2052	Carbohydrates
L_hordei_TMW11822_BSQ49_10450	26.819	25.7102	25.8057		0.97197	0.0955544	bifunctional demethylmenaquinone methyltransferase/2-methoxy-6-polyprenyl-1,4-benzoquinol methylase	Unknown	GO:0008168 GO:0009234	fig.468911.3.peg.2057	Cofactors, Vitamins, Prosthetic Groups, Pigments
L_hordei_TMW11822_BSQ49_10455	39.012	27.4872	27.5342		0.269889	0.046978	lactate oxidase	Cytoplasmic	GO:not available	fig.468911.3.peg.2058	Carbohydrates
L_hordei_TMW11822_BSQ49_10460	59.613	27.2767	27.2284		0.621272	-0.0483761	peptide ABC transporter substrate-binding protein	Cellwall	GO:0015413 GO:0015675 GO:0016151 GO:0030288 GO:0031362 GO:0055052	fig.468911.3.peg.2059	Membrane Transport
L_hordei_TMW11822_BSQ49_10465	11.744	24.5788	24.6251		0.0722498	0.0462761	hypothetical protein	Unknown	GO:not available	fig.468911.3.peg.2060
L_hordei_TMW11822_BSQ49_10470	52.78	31.9046	32.0284		3.18029	0.123806	IMP dehydrogenase	Cytoplasmic	GO:0003938 GO:0009152	fig.468911.3.peg.2061	Nucleosides and Nucleotides
L_hordei_TMW11822_BSQ49_10475	47.205	24.7591	24.8687		0.556028	0.109573	alpha-ketoglutarate transporter	CytoplasmicMembrane	GO:0005887 GO:0006810 GO:0015295	fig.468911.3.peg.2062
L_hordei_TMW11822_BSQ49_10480	67.307	28.0402	27.9624		0.777381	-0.0777645	oleate hydratase	Unknown	GO:not available	fig.468911.3.peg.2063
L_hordei_TMW11822_BSQ49_10490	30.264	29.5001	29.3469		2.66512	-0.153208	paraslipin	Cytoplasmic	GO:0003674 GO:0030288 GO:0045861	fig.468911.3.peg.2064
L_hordei_TMW11822_BSQ49_10510	22.063	24.8287	24.9258		0.907045	0.097147	signal peptidase I	CytoplasmicMembrane	GO:0006465 GO:0009004 GO:0009306	fig.468911.3.peg.2068	Protein Metabolism
L_hordei_TMW11822_BSQ49_10515	14.87	22.9819	23.4642		0.824385	0.482323	MerR family transcriptional regulator	Cytoplasmic	GO:not available	fig.468911.3.peg.2069	Virulence, Disease and Defense
L_hordei_TMW11822_BSQ49_10520	13.571	24.0912	23.9185		1.02582	-0.172729	gamma-carboxymuconolactone decarboxylase	Cytoplasmic	GO:0047575	fig.468911.3.peg.2070
L_hordei_TMW11822_BSQ49_10525	23.515	23.7206	23.378		0.574313	-0.342676	MFS transporter permease	CytoplasmicMembrane	GO:0000271 GO:0016757	fig.468911.3.peg.2071
L_hordei_TMW11822_BSQ49_10550	18.663	22.898	22.9539		0.189649	0.0558834	GNAT family N-acetyltransferase	Unknown	GO:0006464 GO:0008999 GO:0042254	fig.468911.3.peg.2076
L_hordei_TMW11822_BSQ49_10570	46.481	26.2499	27.6703	+	9.64158	1.42032	ABC transporter substrate-binding protein	CytoplasmicMembrane	GO:0008643 GO:0048030	fig.468911.3.peg.2080	Carbohydrates
L_hordei_TMW11822_BSQ49_10590	41.783	25.1634	26.2859	+	7.83493	1.12249	sugar ABC transporter ATP-binding protein	CytoplasmicMembrane	GO:0005524 GO:0009898 GO:0033223 GO:0033225 GO:0055052	fig.468911.3.peg.2084	Carbohydrates
L_hordei_TMW11822_BSQ49_10600	18.386	25.109	25.0864		0.0754728	-0.0225983	GNAT family N-acetyltransferase	Cytoplasmic	GO:0006464 GO:0008999 GO:0042254	fig.468911.3.peg.2086
L_hordei_TMW11822_BSQ49_10615	24.418	24.8483	24.9621		1.0971	0.113785	glutathione S-transferase	Cytoplasmic	GO:0006559 GO:0006572 GO:0016034	fig.468911.3.peg.2089
L_hordei_TMW11822_BSQ49_10660	42.021	32.6879	32.7519		0.618087	0.0639534	succinyl-diaminopimelate desuccinylase	Unknown	GO:0004222 GO:0006508	fig.468911.3.peg.2099	Amino Acids and Derivatives
L_hordei_TMW11822_BSQ49_10665	48.543	25.6411	25.8228		2.40403	0.181635	glutathione reductase	Cytoplasmic	GO:0004148 GO:0005624 GO:0006096 GO:0045454 GO:0051068	fig.468911.3.peg.2100
L_hordei_TMW11822_BSQ49_10675	39.727	26.2884	26.2775		0.082162	-0.0109081	general stress protein	Cytoplasmic	GO:0042545 GO:0046919	fig.468911.3.peg.2101
L_hordei_TMW11822_BSQ49_10715	26.586	28.9916	28.9658		0.146063	-0.0258484	membrane protein	CytoplasmicMembrane	GO:0030528 GO:0045449	fig.468911.3.peg.2109
L_hordei_TMW11822_BSQ49_10720	40.317	30.6689	30.6284		0.450782	-0.0404491	redox-regulated ATPase YchF	Cytoplasmic	GO:0005525	fig.468911.3.peg.2110	Protein Metabolism
L_hordei_TMW11822_BSQ49_10725	7.7682	25.9687	25.9409		0.0642111	-0.0277939	DUF951 domain-containing protein	Cytoplasmic	GO:not available	fig.468911.3.peg.2111
L_hordei_TMW11822_BSQ49_10730	33.024	28.7324	28.7389		0.049626	0.00643921	chromosome partitioning protein ParB	Cytoplasmic	GO:0032466 GO:0043565	fig.468911.3.peg.2112	Cell Division and Cell Cycle
L_hordei_TMW11822_BSQ49_10735	27.51	28.2126	28.1951		0.130581	-0.0175171	sporulation initiation inhibitor Soj	CytoplasmicMembrane	GO:not available	fig.468911.3.peg.2113	Cell Division and Cell Cycle
L_hordei_TMW11822_BSQ49_10740	32.919	29.4159	29.4329		0.318358	0.0169296	nucleoid occlusion protein	Cytoplasmic	GO:0032466 GO:0043565	fig.468911.3.peg.2114	Cell Division and Cell Cycle
L_hordei_TMW11822_BSQ49_10745	26.776	26.4588	26.5699		1.25049	0.111126	16S rRNA (guanine(527)-N(7))-methyltransferase RsmG	Cytoplasmic	GO:0005575 GO:0008168 GO:0031167 GO:0046118	fig.468911.3.peg.2115	RNA Metabolism
L_hordei_TMW11822_BSQ49_10750	83.276	24.7254	24.873		2.58536	0.147659	glycosyl transferase family 2	CytoplasmicMembrane	GO:not available	fig.468911.3.peg.2116
L_hordei_TMW11822_BSQ49_10755	14.411	25.5191	25.5702		0.188958	0.0510921	flagellar export chaperone FliS	Cytoplasmic	GO:0001539 GO:0009288 GO:0009296	fig.468911.3.peg.2117
L_hordei_TMW11822_BSQ49_10765	49.959	25.3634	25.2904		0.412541	-0.0729656	flagellar hook protein	Extracellular	GO:not available	fig.468911.3.peg.2119
L_hordei_TMW11822_BSQ49_10770	36.339	32.4739	32.3984		0.142273	-0.0755386	flagellin	Unknown	GO:0001539 GO:0005198 GO:0009424	fig.468911.3.peg.2120
L_hordei_TMW11822_BSQ49_10775	23.493	26.9861	26.936		0.330168	-0.0501308	NAD-dependent dehydratase	Cytoplasmic	GO:0005975 GO:0016757	fig.468911.3.peg.2121
L_hordei_TMW11822_BSQ49_10780	11.791	23.8442	23.7773		0.0498326	-0.0668926	hypothetical protein	CytoplasmicMembrane	GO:not available	fig.468911.3.peg.2122
L_hordei_TMW11822_BSQ49_10785	38.366	24.262	23.907		1.71918	-0.354971	AraC family transcriptional regulator	Cytoplasmic	GO:not available	fig.468911.3.peg.2123	Carbohydrates
L_hordei_TMW11822_BSQ49_10800	48.068	22.4271	22.8559		0.340633	0.428835	L-rhamnose isomerase	Cytoplasmic	GO:0008740 GO:0019301	fig.468911.3.peg.2126	Carbohydrates
L_hordei_TMW11822_BSQ49_10835	22.575	25.8862	26.0021		0.628365	0.115915	histidine phosphatase	Cytoplasmic	GO:0009236 GO:0019175	fig.468911.3.peg.2133	Miscellaneous
L_hordei_TMW11822_BSQ49_10840	33.654	24.9784	24.9187		0.16562	-0.0597057	flagellar hook-associated protein 3	Unknown	GO:0001539 GO:0005198 GO:0009424	fig.468911.3.peg.2134
L_hordei_TMW11822_BSQ49_10845	52.776	23.4149	23.3799		0.144265	-0.0349712	flagellar hook-associated protein FlgK	Unknown	GO:0001539 GO:0005198 GO:0009296 GO:0009424	fig.468911.3.peg.2135
L_hordei_TMW11822_BSQ49_10855	11.32	26.3039	26.2352		0.432592	-0.0687237	flagellar biosynthesis anti-sigma factor FlgM	Unknown	GO:not available	fig.468911.3.peg.2137
L_hordei_TMW11822_BSQ49_10860	39.838	29.3472	29.2939		1.23713	-0.0533409	flagellar motor switch phosphatase FliY	CytoplasmicMembrane	GO:0001539 GO:0003774 GO:0009288	fig.468911.3.peg.2138
L_hordei_TMW11822_BSQ49_10865	37.969	25.6591	25.6795		0.100571	0.0204105	flagellar motor switch protein FliM	CytoplasmicMembrane	GO:0001539 GO:0009288	fig.468911.3.peg.2139
L_hordei_TMW11822_BSQ49_10870	14.6	27.9983	27.9821		0.0688451	-0.0162411	chemotaxis protein CheW	Unknown	GO:not available	fig.468911.3.peg.2140
L_hordei_TMW11822_BSQ49_10875	13.287	28.6175	28.5743		0.273448	-0.0432129	two-component system response regulator	Cytoplasmic	GO:0000156 GO:0000160 GO:0006355 GO:0030436 GO:0042173	fig.468911.3.peg.2141
L_hordei_TMW11822_BSQ49_10880	21.88	25.6178	25.6246		0.0270578	0.00680161	chemotaxis protein CheC	Cytoplasmic	GO:not available	fig.468911.3.peg.2142
L_hordei_TMW11822_BSQ49_10885	76.844	29.3201	29.3524		0.53097	0.0323372	chemotaxis protein CheA	Cytoplasmic	GO:0000155 GO:0004673	fig.468911.3.peg.2143
L_hordei_TMW11822_BSQ49_10890	29.933	26.6251	26.6437		0.0716949	0.0185795	chemotaxis protein CheR	Cytoplasmic	GO:not available	fig.468911.3.peg.2144
L_hordei_TMW11822_BSQ49_10895	36.908	25.8852	25.8748		0.0864483	-0.010416	chemotaxis response regulator protein-glutamate methylesterase	Cytoplasmic	GO:0000156 GO:0000160 GO:0006355 GO:0030436 GO:0042173	fig.468911.3.peg.2145
L_hordei_TMW11822_BSQ49_10905	18.758	25.0152	25.3518		1.78656	0.336611	chemotaxis protein CheW	Cytoplasmic	GO:not available	fig.468911.3.peg.2147
L_hordei_TMW11822_BSQ49_10910	47.923	27.278	27.5473		2.7927	0.269363	chemotaxis protein	CytoplasmicMembrane	GO:0005524 GO:0007059 GO:0030261	fig.468911.3.peg.2148
L_hordei_TMW11822_BSQ49_10915	26.074	25.7342	25.694		0.207794	-0.0401268	cell division ATP-binding protein FtsE	CytoplasmicMembrane	GO:0000910 GO:0005524 GO:0006810	fig.468911.3.peg.2149
L_hordei_TMW11822_BSQ49_10925	25.763	26.2543	26.141		0.781629	-0.113258	flagellar hook-basal body protein	Extracellular	GO:not available	fig.468911.3.peg.2151
L_hordei_TMW11822_BSQ49_10930	26.856	25.9147	25.9052		0.023374	-0.00950623	RNA polymerase	Cytoplasmic	GO:not available	fig.468911.3.peg.2152	RNA Metabolism
L_hordei_TMW11822_BSQ49_10935	76.099	27.1374	27.2306		1.28032	0.0932465	flagellar biosynthesis protein FlhA	CytoplasmicMembrane	GO:0001539 GO:0009288 GO:0009296	fig.468911.3.peg.2153
L_hordei_TMW11822_BSQ49_10965	17.761	27.3735	27.5009		0.942342	0.127382	flagellar biosynthesis protein FliL	Unknown	GO:not available	fig.468911.3.peg.2159
L_hordei_TMW11822_BSQ49_10970	8.2775	28.4609	28.8085		3.03692	0.347601	flagellar protein FlbD	Unknown	GO:not available
L_hordei_TMW11822_BSQ49_10975	30.723	28.1255	28.1809		0.182263	0.0553513	flagellar basal body rod protein FlgG	Extracellular	GO:not available	fig.468911.3.peg.2161
L_hordei_TMW11822_BSQ49_10990	53.735	26.6153	26.5894		0.102333	-0.0259495	hypothetical protein	Unknown	GO:not available	fig.468911.3.peg.2164
L_hordei_TMW11822_BSQ49_11000	48.6	25.4007	25.5297		0.732572	0.128981	flagellum-specific ATP synthase FliI	Cytoplasmic	GO:0001539 GO:0009288 GO:0009296 GO:0016887	fig.468911.3.peg.2166
L_hordei_TMW11822_BSQ49_11005	27.476	27.2257	27.3293		0.811956	0.103607	flagellar assembly protein FliH	Cytoplasmic	GO:not available	fig.468911.3.peg.2167
L_hordei_TMW11822_BSQ49_11010	37.188	27.1395	27.2004		0.498666	0.0609856	flagellar motor switch protein FliG	Cytoplasmic	GO:0001539 GO:0005198 GO:0006935 GO:0009433	fig.468911.3.peg.2168
L_hordei_TMW11822_BSQ49_11015	56.24	29.9723	30.1186		3.05766	0.146278	flagellar M-ring protein FliF	CytoplasmicMembrane	GO:0001539 GO:0005198 GO:0009431	fig.468911.3.peg.2169
L_hordei_TMW11822_BSQ49_11025	15.525	23.9819	23.7862		0.960175	-0.195709	flagellar basal body rod protein FlgC	Unknown	GO:0001539 GO:0005198 GO:0009425	fig.468911.3.peg.2171
L_hordei_TMW11822_BSQ49_11030	13.038	24.0424	24.164		0.565649	0.121616	flagellar basal-body rod protein FlgB	Unknown	GO:0001539 GO:0005198 GO:0009429
L_hordei_TMW11822_BSQ49_11055	73.673	24.1288	24.1879		0.46528	0.059063	chemotaxis protein	CytoplasmicMembrane	GO:0000154 GO:0008649	fig.468911.3.peg.2176
L_hordei_TMW11822_BSQ49_11065	30.83	29.3525	29.3679		0.0977226	0.0154133	NAD(P)-dependent oxidoreductase	Cytoplasmic	GO:not available	fig.468911.3.peg.2178
L_hordei_TMW11822_BSQ49_11070	48.861	23.9424	23.6768		2.05477	-0.265535	MFS transporter	CytoplasmicMembrane	GO:0006812 GO:0008643 GO:0015486 GO:0016021	fig.468911.3.peg.2179
L_hordei_TMW11822_BSQ49_11080	33.977	29.3881	29.2883		1.17191	-0.0998173	pyrimidine-specific ribonucleoside hydrolase RihA	Unknown	GO:not available	fig.468911.3.peg.2181	RNA Metabolism
L_hordei_TMW11822_BSQ49_11085	20.071	26.6681	26.7557		1.28184	0.087656	GNAT family N-acetyltransferase	Cytoplasmic	GO:0006464 GO:0008999 GO:0042254	fig.468911.3.peg.2182
L_hordei_TMW11822_BSQ49_11090	41.55	22.1868	21.7997		0.524952	-0.387192	glycosyl transferase family 1	Cytoplasmic	GO:0004373	fig.468911.3.peg.2183
L_hordei_TMW11822_BSQ49_11100	32.436	27.77	27.7598		0.054252	-0.0101795	metal ABC transporter substrate-binding protein	CytoplasmicMembrane	GO:not available	fig.468911.3.peg.2186
L_hordei_TMW11822_BSQ49_11105	24.676	26.2799	26.3516		0.405335	0.0717487	ABC transporter ATP-binding protein	CytoplasmicMembrane	GO:0005524 GO:0006810 GO:0009898 GO:0042626	fig.468911.3.peg.2187
L_hordei_TMW11822_BSQ49_11115	43.152	29.1907	29.169		0.231658	-0.0216999	3-phosphoglycerate dehydrogenase	Cytoplasmic	GO:0004617 GO:0006564	fig.468911.3.peg.2189	Cofactors, Vitamins, Prosthetic Groups, Pigments
L_hordei_TMW11822_BSQ49_11120	40.277	27.8074	27.7922		0.162838	-0.0151863	phosphoserine transaminase	Cytoplasmic	GO:0004648 GO:0006564	fig.468911.3.peg.2190	Cofactors, Vitamins, Prosthetic Groups, Pigments
L_hordei_TMW11822_BSQ49_11125	44.356	29.2581	29.2789		0.143671	0.0207958	peptidoglycan endopeptidase	Cellwall	GO:0003674 GO:0030436	fig.468911.3.peg.2191	Cell Wall and Capsule
L_hordei_TMW11822_BSQ49_11130	29.257	26.1627	26.2987		1.08334	0.136036	hypothetical protein	CytoplasmicMembrane	GO:not available	fig.468911.3.peg.2192
L_hordei_TMW11822_BSQ49_11150	14.024	26.3714	26.0223		2.25922	-0.349056	hypothetical protein	Unknown	GO:not available	fig.468911.3.peg.2193	Carbohydrates
L_hordei_TMW11822_BSQ49_11155	33.317	32.9654	32.2217	+	5.81232	-0.743755	PTS mannose family transporter subunit IID	CytoplasmicMembrane	GO:0008982 GO:0009401	fig.468911.3.peg.2194
L_hordei_TMW11822_BSQ49_11160	27.592	28.2131	27.5156	+	3.12863	-0.697569	PTS mannose/fructose/sorbose transporter subunit IIC	CytoplasmicMembrane	GO:0008982 GO:0009401	fig.468911.3.peg.2195
L_hordei_TMW11822_BSQ49_11165	35.239	33.8257	33.0672	+	6.00749	-0.758499	PTS mannose transporter subunit EIIAB	Cytoplasmic	GO:0008982 GO:0009401	fig.468911.3.peg.2196	Cell Wall and Capsule
L_hordei_TMW11822_BSQ49_11170	18.085	25.5807	24.7916	+	4.8304	-0.789068	PTS fructose transporter subunit IIB	Cytoplasmic	GO:0008982 GO:0009401	fig.468911.3.peg.2197	Cell Wall and Capsule
L_hordei_TMW11822_BSQ49_11175	105.83	28.1024	27.7835	+	4.34202	-0.318888	transcription antiterminator BglG	Cytoplasmic	GO:not available	fig.468911.3.peg.2198
L_hordei_TMW11822_BSQ49_11180	59.442	27.1772	27.1405		0.350984	-0.0367432	peptide ABC transporter substrate-binding protein	Cellwall	GO:0015413 GO:0015675 GO:0016151 GO:0030288 GO:0031362 GO:0055052	fig.468911.3.peg.2200	Membrane Transport
L_hordei_TMW11822_BSQ49_11185	16.161	29.5355	29.4457		0.35969	-0.0897541	heat-shock protein Hsp20	Cellwall	GO:not available	fig.468911.3.peg.2201
L_hordei_TMW11822_BSQ49_11200	31.451	28.6468	28.6286		0.207471	-0.0181236	oxidoreductase	Cytoplasmic	GO:0008679 GO:0046393	fig.468911.3.peg.2204	Carbohydrates
L_hordei_TMW11822_BSQ49_11215	52.683	23.6471	23.5032		0.672706	-0.143944	transporter	Unknown	GO:0019361 GO:0046917	fig.468911.3.peg.2207	Carbohydrates
L_hordei_TMW11822_BSQ49_11220	55.21	30.1882	30.0644		1.70867	-0.123817	citrate lyase subunit alpha	Cytoplasmic	GO:0006113 GO:0008814 GO:0008815 GO:0009346	fig.468911.3.peg.2208	Carbohydrates
L_hordei_TMW11822_BSQ49_11225	33.815	27.5469	27.2927		2.86592	-0.254145	citrate (pro-3S)-lyase subunit beta	Cytoplasmic	GO:0006113 GO:0008815 GO:0009346	fig.468911.3.peg.2209	Carbohydrates
L_hordei_TMW11822_BSQ49_11235	41.06	27.8909	27.7449		2.28801	-0.146086	NAD-dependent malic enzyme	CytoplasmicMembrane	GO:not available
L_hordei_TMW11822_BSQ49_11240	35.166	25.3783	25.3285		0.673982	-0.049799	hypothetical protein	Cytoplasmic	GO:not available	fig.468911.3.peg.2213	Carbohydrates
L_hordei_TMW11822_BSQ49_11245	43.821	31.4856	31.3754		1.69853	-0.110184	FAD-dependent oxidoreductase	CytoplasmicMembrane	GO:not available	fig.468911.3.peg.2215	Respiration
L_hordei_TMW11822_BSQ49_11255	36.274	26.957	27.0111		0.358069	0.0540199	farnesyl pyrophosphate synthetase	Cytoplasmic	GO:0000010 GO:0009234	fig.468911.3.peg.2217	Regulation and Cell signaling
L_hordei_TMW11822_BSQ49_11260	66.192	25.9516	25.8346		1.5677	-0.116949	thiol reductant ABC exporter subunit CydC	CytoplasmicMembrane	GO:0005524 GO:0005887 GO:0033228 GO:0033230 GO:0055051	fig.468911.3.peg.2218	Respiration
L_hordei_TMW11822_BSQ49_11265	64.201	26.2784	26.2567		0.11052	-0.0217113	thiol reductant ABC exporter subunit CydD	CytoplasmicMembrane	GO:0005524 GO:0005887 GO:0033228 GO:0033230 GO:0055051	fig.468911.3.peg.2219	Respiration
L_hordei_TMW11822_BSQ49_11270	37.795	26.2033	26.1337		0.2738	-0.0695896	cytochrome d ubiquinol oxidase subunit II	CytoplasmicMembrane	GO:0016682 GO:0055114	fig.468911.3.peg.2220	Respiration
L_hordei_TMW11822_BSQ49_11275	53.034	28.2939	28.1778		1.0095	-0.116037	cytochrome ubiquinol oxidase subunit I	CytoplasmicMembrane	GO:0003674 GO:0030436	fig.468911.3.peg.2221	Respiration
L_hordei_TMW11822_BSQ49_11285	66.156	31.2019	31.4265		2.11776	0.224586	glutamine--fructose-6-phosphate aminotransferase	Cytoplasmic	GO:0004360 GO:0006040 GO:0009252	fig.468911.3.peg.2223	Cell Wall and Capsule
L_hordei_TMW11822_BSQ49_11290	42.918	30.8904	32.4921	+	10.5957	1.60174	mannitol-1-phosphate 5-dehydrogenase	Cytoplasmic	GO:not available	fig.468911.3.peg.2224	Carbohydrates
L_hordei_TMW11822_BSQ49_11295	16.118	27.6274	29.264	+	7.23941	1.63663	PTS mannitol transporter subunit IIA	Cytoplasmic	GO:not available	fig.468911.3.peg.2225
L_hordei_TMW11822_BSQ49_11300	77.922	23.6484	25.1651	+	4.09899	1.51665	transcriptional regulator	Cytoplasmic	GO:not available	fig.468911.3.peg.2226	Carbohydrates
L_hordei_TMW11822_BSQ49_11305	64.598	27.7827	30.5136	+	12.2802	2.73083	PTS mannitol transporter subunit IICBA	CytoplasmicMembrane	GO:not available	fig.468911.3.peg.2227	Carbohydrates
L_hordei_TMW11822_BSQ49_11310	13.19	25.3954	25.4429		0.13889	0.0475025	transcriptional regulator	Cytoplasmic	GO:0043571	fig.468911.3.peg.2228
L_hordei_TMW11822_BSQ49_11335	30.75	25.422	25.5578		0.577152	0.135744	undecaprenyl-diphosphatase	CytoplasmicMembrane	GO:0009252 GO:0030288 GO:0046677 GO:0050380	fig.468911.3.peg.2232
L_hordei_TMW11822_BSQ49_11340	51.754	24.5661	24.0311		0.575812	-0.535028	amino acid permease	CytoplasmicMembrane	GO:0006810 GO:0009450 GO:0015495	fig.468911.3.peg.2233	Amino Acids and Derivatives
L_hordei_TMW11822_BSQ49_11375	55.93	27.1761	27.161		0.12796	-0.0150757	heme ABC transporter ATP-binding protein	CytoplasmicMembrane	GO:0005524 GO:0009898 GO:0015614 GO:0015753 GO:0055052	fig.468911.3.peg.2240	Carbohydrates
L_hordei_TMW11822_BSQ49_11380	35.625	28.9852	29.0541		1.11141	0.0689659	BMP family ABC transporter substrate-binding protein	Unknown	GO:0004826 GO:0006432 GO:0009328	fig.468911.3.peg.2241
L_hordei_TMW11822_BSQ49_11385	35.032	27.827	27.8712		0.523327	0.0441799	ABC transporter substrate-binding protein	Cytoplasmic	GO:not available	fig.468911.3.peg.2242	RNA Metabolism
L_hordei_TMW11822_BSQ49_11390	12.003	26.3353	26.2818		0.869274	-0.053421	transcriptional regulator	Cytoplasmic	GO:0043571	fig.468911.3.peg.2243	Virulence, Disease and Defense
L_hordei_TMW11822_BSQ49_11405	11.279	28.0786	28.2079		1.12635	0.129307	hypothetical protein	Unknown	GO:not available	fig.468911.3.peg.2246
L_hordei_TMW11822_BSQ49_11445	7.9683	23.6411	23.438		0.202389	-0.203098	transcriptional regulator	Cytoplasmic	GO:not available	fig.468911.3.peg.2254
L_hordei_TMW11822_BSQ49_11480	10.838	25.8952	25.9962		0.825913	0.101038	hypothetical protein	Cytoplasmic	GO:not available	fig.468911.3.peg.2262
L_hordei_TMW11822_BSQ49_11500	35.972	28.1025	28.207		1.66855	0.104437	hydroxyacid dehydrogenase	Cytoplasmic	GO:0004617 GO:0006564	fig.468911.3.peg.2267	Cofactors, Vitamins, Prosthetic Groups, Pigments
L_hordei_TMW11822_BSQ49_11520	12.423	28.1397	27.9856		1.91257	-0.154139	hypothetical protein	Unknown	GO:0006281	fig.468911.3.peg.2271
L_hordei_TMW11822_BSQ49_11535	118.09	31.4239	31.5009		0.850392	0.0770187	hypothetical protein	Extracellular	GO:0030246	fig.468911.3.peg.2274
L_hordei_TMW11822_BSQ49_11550	22.72	26.0671	26.1372		0.500036	0.0700779	XRE family transcriptional regulator	Unknown	GO:0006282 GO:0006355 GO:0008992	fig.468911.3.peg.2277	DNA Metabolism
L_hordei_TMW11822_BSQ49_11555	32.446	25.6523	25.6636		0.0446485	0.0112572	hydrolase	Cytoplasmic	GO:0009234 GO:0070205	fig.468911.3.peg.2278
L_hordei_TMW11822_BSQ49_11595	14.986	25.8648	25.7057		0.699291	-0.15918	tautomerase family protein	Cytoplasmic	GO:not available	fig.468911.3.peg.2286
L_hordei_TMW11822_BSQ49_11650	53.724	26.3969	26.5054		1.32935	0.10853	o-succinylbenzoate--CoA ligase	Cytoplasmic	GO:0008756 GO:0009234	fig.468911.3.peg.2298	Cofactors, Vitamins, Prosthetic Groups, Pigments
L_hordei_TMW11822_BSQ49_11655	30.547	29.1315	29.2288		1.24926	0.0973034	1,4-dihydroxy-2-naphthoyl-CoA synthase	Cytoplasmic	GO:0008935 GO:0009234	fig.468911.3.peg.2299	Cofactors, Vitamins, Prosthetic Groups, Pigments
L_hordei_TMW11822_BSQ49_11670	15.074	27.0771	27.3011		1.1886	0.224083	hypothetical protein	Cytoplasmic	GO:not available	fig.468911.3.peg.2302
L_hordei_TMW11822_BSQ49_11675	17.241	26.1453	26.1707		0.13631	0.0254192	MerR family transcriptional regulator	Cytoplasmic	GO:0016563	fig.468911.3.peg.2303
L_hordei_TMW11822_BSQ49_11680	63.423	24.9775	25.0845		1.3795	0.107	sensor protein LytS	CytoplasmicMembrane	GO:0000155 GO:0000160 GO:0006796 GO:0006817	fig.468911.3.peg.2304	Regulation and Cell signaling
L_hordei_TMW11822_BSQ49_11685	28.001	27.1785	27.1304		0.306124	-0.0481777	DUF4811 domain-containing protein	CytoplasmicMembrane	GO:0005887 GO:0006824 GO:0032778 GO:0043190	fig.468911.3.peg.2305
L_hordei_TMW11822_BSQ49_11690	53.04	24.1407	24.1035		0.143588	-0.0372124	MFS transporter	CytoplasmicMembrane	GO:0005887 GO:0006855 GO:0015307 GO:0042493	fig.468911.3.peg.2306
L_hordei_TMW11822_BSQ49_11700	27.827	24.8946	24.988		0.687189	0.0933647	DNA-binding response regulator	Cytoplasmic	GO:0000156 GO:0000160 GO:0003700 GO:0006355 GO:0006796	fig.468911.3.peg.2308	Regulation and Cell signaling
L_hordei_TMW11822_BSQ49_11715	17.192	28.9243	29.0349		0.99327	0.110563	MarR family transcriptional regulator	Cytoplasmic	GO:not available	fig.468911.3.peg.2311	Stress Response
L_hordei_TMW11822_BSQ49_11720	32.033	30.1977	30.2801		1.43028	0.0824146	2,5-diketo-D-gluconic acid reductase	Cytoplasmic	GO:not available	fig.468911.3.peg.2312
L_hordei_TMW11822_BSQ49_11725	72.267	31.1515	31.15		0.0330725	-0.00153923	peptidase M13	Cytoplasmic	GO:not available	fig.468911.3.peg.2313
L_hordei_TMW11822_BSQ49_11740	31.382	27.5025	27.6701		1.88544	0.167665	hypothetical protein	CytoplasmicMembrane	GO:0003674 GO:0031224 GO:0051205	fig.468911.3.peg.2316
L_hordei_TMW11822_BSQ49_11745	13.089	26.3767	26.4225		0.104074	0.0457821	ribonuclease P protein component	Cytoplasmic	GO:0004526 GO:0006396	fig.468911.3.peg.2317	RNA Metabolism
L_hordei_TMW11822_BSQ49_11755	50.716	27.9951	28.0358		0.236441	0.0406971	chromosomal replication initiation protein DnaA	Cytoplasmic	GO:0003677 GO:0003688 GO:0005524 GO:0006270 GO:0006275	fig.468911.3.peg.2319	DNA Metabolism
L_hordei_TMW11822_BSQ49_11780	35.233	25.8578	25.975		0.66363	0.117142	phosphosugar isomerase	Cytoplasmic	GO:0004360 GO:0006040 GO:0009252	fig.468911.3.peg.2323
L_hordei_TMW11822_BSQ49_11790	21.741	25.0533	25.0914		0.251747	0.038168	hypothetical protein	CytoplasmicMembrane	GO:not available	fig.468911.3.peg.2326
L_hordei_TMW11822_BSQ49_11795	77.821	31.8178	32.3307	+	5.61389	0.512913	bacteriocin activator	Unknown	GO:0003824 GO:0009847
L_hordei_TMW11822_BSQ49_11810	29.795	27.6115	27.6359		0.4163	0.0243568	ATPase	Unknown	GO:not available
L_hordei_TMW11822_BSQ49_11815	13.281	26.6494	26.4989		1.44802	-0.150429	hypothetical protein	Unknown	GO:not available	fig.468911.3.peg.2331
L_hordei_TMW11822_BSQ49_11830	8.6719	25.3819	25.3018		0.372366	-0.0801525	hypothetical protein	Unknown	GO:not available	fig.468911.3.peg.2335
L_hordei_TMW11822_BSQ49_11875	43.995	24.5505	24.5803		0.200849	0.0297737	hypothetical protein	Cytoplasmic	GO:0008565 GO:0015627 GO:0015628	fig.468911.3.peg.2344
L_hordei_TMW11822_BSQ49_11890	41.189	25.5655	25.635		0.415505	0.0695438	UDP-D-galactose--(glucosyl)lipopolysaccharide-1, 6-D-galactosyltransferase	Unknown	GO:not available	fig.468911.3.peg.2347
L_hordei_TMW11822_BSQ49_11910	57.255	24.3001	24.7249		0.319794	0.424807	copper oxidase	Cytoplasmic	GO:0005375 GO:0005507 GO:0006825	fig.468911.3.peg.2351	Virulence, Disease and Defense
L_hordei_TMW11822_BSQ49_11925;L_hordei_TMW11822_BSQ49_11775;L_hordei_TMW11822_BSQ49_11320;L_hordei_TMW11822_BSQ49_05185;L_hordei_TMW11822_BSQ49_12335	9.4327	24.074	24.1527		0.295787	0.0786266	transposase;transposase;transposase;transposase;transposase	Cytoplasmic;Cytoplasmic;Cytoplasmic;Cytoplasmic;Cytoplasmic	GO:0003677 GO:0045449;GO:0003677 GO:0045449;GO:0003677 GO:0045449;GO:0003677 GO:0045449;GO:0003677 GO:0045449
L_hordei_TMW11822_BSQ49_11935	9.5167	27.9016	27.8431		0.730627	-0.0585098	hypothetical protein	Unknown	GO:0003677 GO:0005737 GO:0010045 GO:0016151 GO:0016564	fig.468911.3.peg.2355
L_hordei_TMW11822_BSQ49_11940	30.636	27.9401	27.7973		1.32693	-0.142862	peptide transporter	Unknown	GO:0003674 GO:0005575 GO:0030243	fig.468911.3.peg.2356
L_hordei_TMW11822_BSQ49_11950	19.968	27.206	27.1785		0.210618	-0.0274658	hypothetical protein	Unknown	GO:not available	fig.468911.3.peg.2358
L_hordei_TMW11822_BSQ49_11960;L_hordei_TMW11822_BSQ49_12645	22.525	24.9105	24.7882		0.595672	-0.122229	Pin-related site-specific recombinase/DNA invertase;hypothetical protein	Cytoplasmic;Unknown	GO:not available;GO:not available	fig.468911.3.peg.2360
L_hordei_TMW11822_BSQ49_11970	36.082	26.8794	26.8898		0.100499	0.0103168	glutathione S-transferase	Cytoplasmic	GO:not available	fig.468911.3.peg.2362
L_hordei_TMW11822_BSQ49_12005	10.822	28.7635	28.7481		0.043094	-0.0153923	lysophospholipase	Unknown	GO:not available	fig.468911.3.peg.2369
L_hordei_TMW11822_BSQ49_12010	79.652	26.8409	26.9162		2.05089	0.0753899	copper-translocating P-type ATPase	CytoplasmicMembrane	GO:0004008 GO:0005375 GO:0006825	fig.468911.3.peg.2371	Virulence, Disease and Defense
L_hordei_TMW11822_BSQ49_12015	15.622	23.5578	23.826		0.469934	0.268208	transcriptional regulator	Unknown	GO:0006355 GO:0006825 GO:0016564	fig.468911.3.peg.2372	Virulence, Disease and Defense
L_hordei_TMW11822_BSQ49_12030	46.841	24.128	24.0938		0.0991884	-0.034214	glutathione reductase	Cytoplasmic	GO:0004148 GO:0005624 GO:0006096 GO:0045454 GO:0051068	fig.468911.3.peg.2374
L_hordei_TMW11822_BSQ49_12035	34.916	23.7586	23.7579		0.00171716	-0.000665665	ABC transporter ATP-binding protein	CytoplasmicMembrane	GO:0005524 GO:0009898 GO:0015837 GO:0031263 GO:0043190	fig.468911.3.peg.2375	Stress Response
L_hordei_TMW11822_BSQ49_12055	13.403	25.8608	25.7989		0.550956	-0.0619144	hypothetical protein	Cytoplasmic	GO:not available	fig.468911.3.peg.2379
L_hordei_TMW11822_BSQ49_12115	35.935	32.5844	32.6197		0.367396	0.0352478	phosphosugar isomerase	Cytoplasmic	GO:0004360 GO:0006040 GO:0009252	fig.468911.3.peg.2390
L_hordei_TMW11822_BSQ49_12120	27.799	30.0202	30.0719		0.450067	0.0517197	hypothetical protein	Cytoplasmic	GO:0004747 GO:0019303
L_hordei_TMW11822_BSQ49_12125	27.01	27.694	27.6469		0.540089	-0.0470238	glutamine ABC transporter ATP-binding protein	CytoplasmicMembrane	GO:0005524 GO:0009898 GO:0033286 GO:0033288 GO:0033308 GO:0051470
L_hordei_TMW11822_BSQ49_12130	24.698	26.7812	26.7731		0.0349875	-0.00807571	arginine ABC transporter permease	CytoplasmicMembrane	GO:0005887 GO:0033286 GO:0033288 GO:0033308 GO:0051470	fig.468911.3.peg.2394
L_hordei_TMW11822_BSQ49_12135	29.49	29.0453	29.0765		0.573481	0.0312157	amino acid ABC transporter substrate-binding protein	Unknown	GO:not available	fig.468911.3.peg.2395
L_hordei_TMW11822_BSQ49_12155	76.764	25.9473	26.0428		0.995937	0.0955276	hypothetical protein	Unknown	GO:not available	fig.468911.3.peg.2399
L_hordei_TMW11822_BSQ49_12165	31.569	25.6952	25.6985		0.0161896	0.00333214	nuclease	Cytoplasmic	GO:not available	fig.468911.3.peg.2401
L_hordei_TMW11822_BSQ49_12180	42.186	28.7309	28.6564		0.701335	-0.0745125	hypothetical protein	Cytoplasmic	GO:0003674 GO:0005886 GO:0008150	fig.468911.3.peg.2402
L_hordei_TMW11822_BSQ49_12185	7.8898	26.474	26.4737		0.000901647	-0.000320435	hypothetical protein	Unknown	GO:not available	fig.468911.3.peg.2403
L_hordei_TMW11822_BSQ49_12200	14.734	26.5411	25.6264		0.659638	-0.914679	hypothetical protein	Unknown	GO:0006744 GO:0016701	fig.468911.3.peg.2407
L_hordei_TMW11822_BSQ49_12205	56.106	26.7401	26.5884		3.29618	-0.151653	conjugal transfer protein	CytoplasmicMembrane	GO:not available
L_hordei_TMW11822_BSQ49_12210	17.697	24.8172	24.827		0.0564543	0.00981903	hypothetical protein	CytoplasmicMembrane	GO:not available	fig.468911.3.peg.2410
L_hordei_TMW11822_BSQ49_12215	20.746	25.487	25.2953		1.85236	-0.191734	hypothetical protein	Unknown	GO:not available	fig.468911.3.peg.2411
L_hordei_TMW11822_BSQ49_12225	54.101	26.8045	26.7056		0.814292	-0.0989285	hypothetical protein	Unknown	GO:0003674 GO:0009306	fig.468911.3.peg.2413
L_hordei_TMW11822_BSQ49_12230	76.415	27.0352	26.8083		3.26983	-0.226973	conjugal transfer protein	Unknown	GO:not available	fig.468911.3.peg.2414
L_hordei_TMW11822_BSQ49_12235	25.603	25.2551	25.1871		0.328255	-0.0679836	conjugal transfer protein	Unknown	GO:not available	fig.468911.3.peg.2415
L_hordei_TMW11822_BSQ49_12250	23.422	26.3363	26.2096		0.947198	-0.126707	hypothetical protein	Cytoplasmic	GO:not available	fig.468911.3.peg.2418
L_hordei_TMW11822_BSQ49_12265	8.77	30.0763	30.1986		0.572727	0.12221	hypothetical protein	Unknown	GO:0019386 GO:0030269	fig.468911.3.peg.2421
L_hordei_TMW11822_BSQ49_12305	29.426	28.7922	28.7868		0.0777136	-0.00538445	chromosome partitioning protein	Unknown	GO:not available	fig.468911.3.peg.2427	Cell Division and Cell Cycle
L_hordei_TMW11822_BSQ49_12310	8.9392	24.6299	25.125		0.507589	0.49506	hypothetical protein	Cytoplasmic	GO:not available	fig.468911.3.peg.2428
L_hordei_TMW11822_BSQ49_12320	30.506	27.4266	27.4853		0.409226	0.0587482	glutamate ABC transporter substrate-binding protein	Unknown	GO:not available	fig.468911.3.peg.2432
L_hordei_TMW11822_BSQ49_12325	35.989	27.9987	27.9643		0.534214	-0.0344086	hypothetical protein	Unknown	GO:not available	fig.468911.3.peg.2433	Amino Acids and Derivatives
L_hordei_TMW11822_BSQ49_12350	15.608	27.5869	27.465		0.690092	-0.121943	hypothetical protein	Cytoplasmic	GO:not available	fig.468911.3.peg.2437
L_hordei_TMW11822_BSQ49_12355	17.094	28.8041	28.786		0.107935	-0.0180874	PTS mannose/fructose/sorbose transporter subunit IIB	Cytoplasmic	GO:0008982 GO:0009401	fig.468911.3.peg.2438	Cell Wall and Capsule
L_hordei_TMW11822_BSQ49_12360	27.428	23.2097	23.2174		0.0297643	0.00767708	PTS sugar transporter	CytoplasmicMembrane	GO:0008982 GO:0009401	fig.468911.3.peg.2439
L_hordei_TMW11822_BSQ49_12365	30.687	23.5642	23.6973		0.59456	0.13306	PTS mannose transporter subunit IID	CytoplasmicMembrane	GO:0008982 GO:0009401	fig.468911.3.peg.2440
L_hordei_TMW11822_BSQ49_12370	38.398	29.3316	29.2658		1.07692	-0.0658379	sugar isomerase	Cytoplasmic	GO:0004360 GO:0006040 GO:0009252	fig.468911.3.peg.2441
L_hordei_TMW11822_BSQ49_12375	31.924	28.1746	28.1319		0.65213	-0.0426884	hypothetical protein	Unknown	GO:0004747 GO:0019303	fig.468911.3.peg.2442
L_hordei_TMW11822_BSQ49_12390	38.112	26.8466	26.7009		1.24043	-0.145676	glucosamine-fructose-6-phosphate aminotransferase	Cytoplasmic	GO:0004360 GO:0006040 GO:0009252	fig.468911.3.peg.2445	Cell Wall and Capsule
L_hordei_TMW11822_BSQ49_12395	15.242	26.5576	26.5633		0.064811	0.00576591	PTS mannose transporter subunit IIA	Cytoplasmic	GO:not available	fig.468911.3.peg.2446	Cell Wall and Capsule
L_hordei_TMW11822_BSQ49_12430	32.098	24.5515	24.4205		0.850099	-0.130993	fructokinase/branched chain amino acid--2-keto-4-methylthiobutyrate aminotransferase	Unknown	GO:not available	fig.468911.3.peg.2452	Carbohydrates
L_hordei_TMW11822_BSQ49_12450	42.71	27.894	27.5728		3.18377	-0.321241	hypothetical protein	Cytoplasmic	GO:not available	fig.468911.3.peg.2456
L_hordei_TMW11822_BSQ49_12455	14.842	26.851	26.695		0.689573	-0.155983	hypothetical protein	Cytoplasmic	GO:not available	fig.468911.3.peg.2457	Cell Wall and Capsule
L_hordei_TMW11822_BSQ49_12460	30.306	24.6966	24.5403		0.849799	-0.156301	PTS fructose transporter subunit IID	CytoplasmicMembrane	GO:0008982 GO:0009401	fig.468911.3.peg.2458
L_hordei_TMW11822_BSQ49_12470	17.975	29.4028	29.1736		2.84584	-0.229214	PTS sorbose transporter subunit IIB	Cytoplasmic	GO:0008982 GO:0009401	fig.468911.3.peg.2460	Cell Wall and Capsule
L_hordei_TMW11822_BSQ49_12475	100.33	28.1421	28.2371		1.34733	0.0949612	hypothetical protein	Cytoplasmic	GO:not available	fig.468911.3.peg.2461
L_hordei_TMW11822_BSQ49_12505	46.424	26.2161	26.0916		1.17569	-0.12451	DNA methyltransferase	Unknown	GO:0006306 GO:0009007	fig.468911.3.peg.2466
L_hordei_TMW11822_BSQ49_12510;L_hordei_TMW11822_BSQ49_12690	28.73	26.7577	26.6926		0.375666	-0.0650826	filamentation induced by cAMP protein fic;filamentation induced by cAMP protein fic	Unknown;Unknown	GO:not available;GO:not available	fig.468911.3.peg.2467;fig.468911.3.peg.2500
L_hordei_TMW11822_BSQ49_12520	8.0321	27.0077	27.0057		0.0103303	-0.00199699	hypothetical protein	Unknown	GO:not available	fig.468911.3.peg.2470
L_hordei_TMW11822_BSQ49_12525;L_hordei_TMW11822_BSQ49_12070	80.587	22.7646	22.9024		0.296624	0.137814	nickase;nickase	Cytoplasmic;Cytoplasmic	GO:not available;GO:not available	fig.468911.3.peg.2381;fig.468911.3.peg.2471
L_hordei_TMW11822_BSQ49_12550	64.075	29.8613	29.905		0.393526	0.043705	cadmium-translocating P-type ATPase	CytoplasmicMembrane	GO:0030001 GO:0042625 GO:0046873	fig.468911.3.peg.2476	Virulence, Disease and Defense
L_hordei_TMW11822_BSQ49_12560	58.601	24.5483	24.4265		1.21321	-0.121803	DNA topoisomerase III	Cytoplasmic	GO:0003677 GO:0003917 GO:0006265	fig.468911.3.peg.2478	DNA Metabolism
L_hordei_TMW11822_BSQ49_12565	7.8587	27.9714	28.0243		0.266692	0.052887	hypothetical protein	Unknown	GO:0016226 GO:0031071	fig.468911.3.peg.2479
L_hordei_TMW11822_BSQ49_12570	42.198	26.6682	26.6993		0.118032	0.0310593	hypothetical protein	Cytoplasmic	GO:not available	fig.468911.3.peg.2480
L_hordei_TMW11822_BSQ49_12580	17.021	26.1867	26.2418		0.238076	0.0551376	hypothetical protein	Cytoplasmic	GO:not available	fig.468911.3.peg.2481
L_hordei_TMW11822_BSQ49_12590	15.194	26.4264	26.4775		0.622306	0.0511322	arsenate reductase (thioredoxin)	Cytoplasmic	GO:0030612 GO:0046685	fig.468911.3.peg.2482	Virulence, Disease and Defense
L_hordei_TMW11822_BSQ49_12595	12.255	27.2809	27.2579		0.102937	-0.0230141	arsenical resistance operon transcriptional repressor ArsD	Cytoplasmic	GO:not available	fig.468911.3.peg.2483	Virulence, Disease and Defense
L_hordei_TMW11822_BSQ49_12605	63.613	26.3689	26.3473		0.104108	-0.0215988	arsenical pump-driving ATPase	Unknown	GO:not available	fig.468911.3.peg.2485	Virulence, Disease and Defense
L_hordei_TMW11822_BSQ49_12625	13.652	24.7213	24.4275		1.07296	-0.293859	transcriptional regulator	Cytoplasmic	GO:0043571	fig.468911.3.peg.2489	Virulence, Disease and Defense
L_hordei_TMW11822_BSQ49_12635	134.93	28.8166	28.7116		1.29575	-0.104979	hypothetical protein	Cellwall	GO:not available	fig.468911.3.peg.2491
L_hordei_TMW11822_BSQ49_12655	24.008	24.4367	24.399		0.142431	-0.0377636	spermidine/putrescine ABC transporter ATP-binding protein	CytoplasmicMembrane	GO:0005524 GO:0006810 GO:0042626	fig.468911.3.peg.2494	Miscellaneous
L_hordei_TMW11822_BSQ49_12705	11.566	27.522	27.4946		0.28865	-0.0273285	hypothetical protein	Unknown	GO:not available	fig.468911.3.peg.2504
L_hordei_TMW11822_BSQ49_12710	29.754	28.3029	28.3559		0.455022	0.05299	hypothetical protein	Unknown	GO:not available	fig.468911.3.peg.2505	Cell Division and Cell Cycle

## Sheet: L_hordei_Lysates_iBAQ
Protein IDs	Ranking in glucose	Ranking in sucrose	log10 iBAQ intensity glucose (average)	log10 iBAQ intensity sucrose (average)	NCBI annotation	GO-number	RAST-ID	SEED Category
L_hordei_TMW11822_BSQ49_00005	230	239	7.93898	7.94842	DNA polymerase III subunit beta	GO:0003887 GO:0006260 GO:0009360	fig.468911.3.peg.1	DNA Metabolism
L_hordei_TMW11822_BSQ49_00010	1172	1248	6.4267	6.31713	NAD-dependent malic enzyme	GO:not available	fig.468911.3.peg.2	Carbohydrates
L_hordei_TMW11822_BSQ49_00020	315	307	7.7523	7.80452	RNA-binding protein	GO:not available	fig.468911.3.peg.4
L_hordei_TMW11822_BSQ49_00025	1453	1469	5.6907	5.66869	DNA replication/repair protein RecF	GO:0003697 GO:0005524 GO:0006260 GO:0006281 GO:0006310 GO:0009432	fig.468911.3.peg.5	DNA Metabolism
L_hordei_TMW11822_BSQ49_00030	375	384	7.62987	7.64818	DNA gyrase subunit B	GO:0003918 GO:0006265 GO:0009330	fig.468911.3.peg.6	Virulence, Disease and Defense
L_hordei_TMW11822_BSQ49_00035	393	404	7.59862	7.61467	DNA gyrase subunit A	GO:0003916 GO:0003918 GO:0006265 GO:0009330	fig.468911.3.peg.7	Virulence, Disease and Defense
L_hordei_TMW11822_BSQ49_00040	29	22	9.15841	9.23326	30S ribosomal protein S6	GO:0000314 GO:0003735 GO:0006412 GO:0022627	fig.468911.3.peg.8	Protein Metabolism
L_hordei_TMW11822_BSQ49_00045;L_hordei_TMW11822_BSQ49_04955	282	285	7.83174	7.85917	single-stranded DNA-binding protein;single-stranded DNA-binding protein	GO:0003697 GO:0006260 GO:0006281 GO:0006310 GO:0006350;GO:0003697 GO:0006260 GO:0006281 GO:0006310 GO:0006350	fig.468911.3.peg.9;fig.468911.3.peg.973	DNA Metabolism;DNA Metabolism
L_hordei_TMW11822_BSQ49_00050	84	80	8.63484	8.65594	30S ribosomal protein S18	GO:0000314 GO:0003735 GO:0006412 GO:0022627	fig.468911.3.peg.10	Protein Metabolism
L_hordei_TMW11822_BSQ49_00055	1231	1213	6.32129	6.37458	nicotinamide mononucleotide transporter	GO:0015663 GO:0015890 GO:0016021	fig.468911.3.peg.11
L_hordei_TMW11822_BSQ49_00060	717	714	7.09198	7.1115	hypothetical protein	GO:0006310 GO:0008297	fig.468911.3.peg.12
L_hordei_TMW11822_BSQ49_00065	122	131	8.31554	8.32403	50S ribosomal protein L9	GO:0000311 GO:0003735 GO:0006412 GO:0022625	fig.468911.3.peg.13	Protein Metabolism
L_hordei_TMW11822_BSQ49_00070	968	978	6.74596	6.75683	replicative DNA helicase	GO:0004003 GO:0006260	fig.468911.3.peg.14	DNA Metabolism
L_hordei_TMW11822_BSQ49_00075	150	135	8.189	8.31546	adenylosuccinate synthase	GO:0004019 GO:0009152	fig.468911.3.peg.15	Nucleosides and Nucleotides
L_hordei_TMW11822_BSQ49_00080	1165	1163	6.43315	6.47121	acyl-CoA thioesterase	GO:0010124	fig.468911.3.peg.17
L_hordei_TMW11822_BSQ49_00090	430	436	7.52457	7.53691	2,5-diketo-D-gluconic acid reductase	GO:not available	fig.468911.3.peg.18
L_hordei_TMW11822_BSQ49_00120	1508	1510	5.47411	5.49401	PTS sugar transporter subunit IIA	GO:not available	fig.468911.3.peg.25	Cell Wall and Capsule
L_hordei_TMW11822_BSQ49_00150	1275	1376	6.2253	5.99065	pyridoxal kinase	GO:0008478 GO:0009443	fig.468911.3.peg.30	Cofactors, Vitamins, Prosthetic Groups, Pigments
L_hordei_TMW11822_BSQ49_00155	413	392	7.55503	7.62451	DNA-binding response regulator	GO:0000156 GO:0000160 GO:0003700 GO:0006355 GO:0006796	fig.468911.3.peg.31
L_hordei_TMW11822_BSQ49_00160	1103	1146	6.53992	6.50854	cell wall metabolism sensor histidine kinase WalK	GO:0000155 GO:0000160 GO:0006796 GO:0006817	fig.468911.3.peg.32
L_hordei_TMW11822_BSQ49_00165	1001	995	6.69746	6.72636	hypothetical protein	GO:not available	fig.468911.3.peg.33
L_hordei_TMW11822_BSQ49_00170	1118	1123	6.51432	6.53211	hypothetical protein	GO:not available	fig.468911.3.peg.34
L_hordei_TMW11822_BSQ49_00175	1266	1349	6.23678	6.0802	MBL fold metallo-hydrolase	GO:0004416 GO:0019243	fig.468911.3.peg.35
L_hordei_TMW11822_BSQ49_00180	633	641	7.20885	7.21272	serine protease	GO:0004252 GO:0005515 GO:0006508 GO:0006950 GO:0030288	fig.468911.3.peg.36
L_hordei_TMW11822_BSQ49_00185	1283	1346	6.20747	6.08601	23S rRNA (pseudouridine(1915)-N(3))-methyltransferase RlmH	GO:0005737 GO:0070037 GO:0070475	fig.468911.3.peg.37	RNA Metabolism
L_hordei_TMW11822_BSQ49_00190	1329	1302	6.08714	6.19679	alpha/beta hydrolase	GO:not available	fig.468911.3.peg.38
L_hordei_TMW11822_BSQ49_00210	178	196	8.10321	8.07878	deoxynucleoside kinase	GO:0004798 GO:0015949	fig.468911.3.peg.42	Nucleosides and Nucleotides
L_hordei_TMW11822_BSQ49_00220	223	212	7.95854	8.01402	universal stress protein	GO:not available	fig.468911.3.peg.44
L_hordei_TMW11822_BSQ49_00225	1433	1405	5.76626	5.86289	L-lactate dehydrogenase	GO:0004459 GO:0005737 GO:0019642	fig.468911.3.peg.45	Carbohydrates
L_hordei_TMW11822_BSQ49_00235	1335	1344	6.0777	6.08681	branched chain amino acid aminotransferase	GO:0004084 GO:0009082
L_hordei_TMW11822_BSQ49_00240	568	610	7.28414	7.25931	tRNA uridine-5-carboxymethylaminomethyl(34) synthesis GTPase MnmE	GO:0003924 GO:0006400	fig.468911.3.peg.49	RNA Metabolism
L_hordei_TMW11822_BSQ49_00245	544	558	7.31728	7.33117	tRNA uridine-5-carboxymethylaminomethyl(34) synthesis enzyme MnmG	GO:0006400 GO:0016740	fig.468911.3.peg.50	RNA Metabolism
L_hordei_TMW11822_BSQ49_00265	372	323	7.63872	7.76159	pyruvate dehydrogenase (acetyl-transferring) E1 component subunit alpha	GO:0004739 GO:0006086 GO:0045250	fig.468911.3.peg.54	Carbohydrates
L_hordei_TMW11822_BSQ49_00270	285	231	7.81653	7.97062	alpha-ketoacid dehydrogenase subunit beta	GO:0005737 GO:0008615 GO:0008661 GO:0009228 GO:0009240	fig.468911.3.peg.55	Carbohydrates
L_hordei_TMW11822_BSQ49_00275	349	326	7.67478	7.75583	dienelactone hydrolase	GO:0004742 GO:0006086 GO:0045254	fig.468911.3.peg.56	Cofactors, Vitamins, Prosthetic Groups, Pigments
L_hordei_TMW11822_BSQ49_00280	458	398	7.47856	7.61965	dihydrolipoyl dehydrogenase	GO:0004148 GO:0005624 GO:0006096 GO:0045454 GO:0051068	fig.468911.3.peg.57	Carbohydrates
L_hordei_TMW11822_BSQ49_00285	495	441	7.41391	7.53092	lipoate--protein ligase	GO:0006464 GO:0017118	fig.468911.3.peg.58	Cofactors, Vitamins, Prosthetic Groups, Pigments
L_hordei_TMW11822_BSQ49_00295	992	951	6.71132	6.79575	DNA integration/recombination/inversion protein	GO:not available	fig.468911.3.peg.60
L_hordei_TMW11822_BSQ49_00310	306	309	7.7663	7.79879	hypothetical protein	GO:0008864 GO:0009152	fig.468911.3.peg.63
L_hordei_TMW11822_BSQ49_00315	414	395	7.55438	7.62222	PFL family protein	GO:not available	fig.468911.3.peg.64
L_hordei_TMW11822_BSQ49_00320	1395	1224	5.88288	6.35634	DeoR family transcriptional regulator	GO:not available	fig.468911.3.peg.65	Carbohydrates
L_hordei_TMW11822_BSQ49_00325	280	149	7.83419	8.23644	1-phosphofructokinase	GO:0008662	fig.468911.3.peg.66	Carbohydrates
L_hordei_TMW11822_BSQ49_00330	203	114	8.01166	8.40963	PTS fructose transporter subunit IIC	GO:not available	fig.468911.3.peg.67	Carbohydrates
L_hordei_TMW11822_BSQ49_00335	305	321	7.7695	7.76644	AsnC family transcriptional regulator	GO:not available	fig.468911.3.peg.68
L_hordei_TMW11822_BSQ49_00340	830	854	6.94151	6.93786	threonine synthase	GO:0004795 GO:0009088	fig.468911.3.peg.69	Amino Acids and Derivatives
L_hordei_TMW11822_BSQ49_00345	734	776	7.07588	7.04387	homoserine dehydrogenase	GO:0006777 GO:0051539	fig.468911.3.peg.70	Amino Acids and Derivatives
L_hordei_TMW11822_BSQ49_00350	741	751	7.06739	7.07092	homoserine kinase	GO:0004413 GO:0009088	fig.468911.3.peg.71	Amino Acids and Derivatives
L_hordei_TMW11822_BSQ49_00355	718	743	7.09054	7.07961	multidrug MFS transporter	GO:not available	fig.468911.3.peg.72	Cell Wall and Capsule
L_hordei_TMW11822_BSQ49_00360	664	652	7.16819	7.19969	exopolysaccharide biosynthesis protein	GO:not available	fig.468911.3.peg.73
L_hordei_TMW11822_BSQ49_00365	263	290	7.86547	7.8531	UDP-galactopyranose mutase	GO:0008767 GO:0009273	fig.468911.3.peg.74
L_hordei_TMW11822_BSQ49_00370	879	915	6.87334	6.85001	hypothetical protein	GO:not available	fig.468911.3.peg.75
L_hordei_TMW11822_BSQ49_00375	848	885	6.91711	6.89366	DNA replication initiation protein	GO:0016818 GO:0032297	fig.468911.3.peg.76
L_hordei_TMW11822_BSQ49_00385	1091	1178	6.56055	6.42571	MFS transporter	GO:not available	fig.468911.3.peg.79
L_hordei_TMW11822_BSQ49_00390	636	671	7.20565	7.17407	chorismate synthase	GO:0004107 GO:0009423	fig.468911.3.peg.80	Amino Acids and Derivatives
L_hordei_TMW11822_BSQ49_00395	788	846	6.99119	6.94854	3-phosphoshikimate 1-carboxyvinyltransferase	GO:0003866 GO:0009423	fig.468911.3.peg.81	Amino Acids and Derivatives
L_hordei_TMW11822_BSQ49_00400	980	1043	6.7259	6.6565	prephenate dehydrogenase	GO:0004616 GO:0006098
L_hordei_TMW11822_BSQ49_00405	877	972	6.87659	6.76582	shikimate kinase	GO:not available	fig.468911.3.peg.83	Amino Acids and Derivatives
L_hordei_TMW11822_BSQ49_00410	460	521	7.46893	7.3867	Crp/Fnr family transcriptional regulator	GO:not available	fig.468911.3.peg.84
L_hordei_TMW11822_BSQ49_00415	298	301	7.78441	7.81357	fatty acid-binding protein DegV	GO:0005575 GO:0008150 GO:0016740	fig.468911.3.peg.85
L_hordei_TMW11822_BSQ49_00420	1426	1424	5.784	5.79977	o-succinylbenzoate synthase	GO:0009234 GO:0016836	fig.468911.3.peg.86	Cofactors, Vitamins, Prosthetic Groups, Pigments
L_hordei_TMW11822_BSQ49_00425	1370	1371	5.9832	6.01247	2-succinyl-6-hydroxy-2, 4-cyclohexadiene-1-carboxylate synthase	GO:0009234 GO:0070205	fig.468911.3.peg.87	Cofactors, Vitamins, Prosthetic Groups, Pigments
L_hordei_TMW11822_BSQ49_00430	1057	1048	6.61553	6.64792	2-succinyl-5-enolpyruvyl-6-hydroxy-3- cyclohexene-1-carboxylic-acid synthase	GO:0009234 GO:0070204	fig.468911.3.peg.88	Cofactors, Vitamins, Prosthetic Groups, Pigments
L_hordei_TMW11822_BSQ49_00435	1371	1358	5.9804	6.05007	hypothetical protein	GO:0005737 GO:0008909 GO:0009234	fig.468911.3.peg.89	Cofactors, Vitamins, Prosthetic Groups, Pigments
L_hordei_TMW11822_BSQ49_00440	1014	1020	6.67736	6.69191	Crp/Fnr family transcriptional regulator	GO:0003677 GO:0003700 GO:0006355 GO:0006808	fig.468911.3.peg.90	Stress Response
L_hordei_TMW11822_BSQ49_00470	1012	961	6.67848	6.77801	ornithine decarboxylase	GO:0008150 GO:0016831	fig.468911.3.peg.96	Amino Acids and Derivatives
L_hordei_TMW11822_BSQ49_00475	96	116	8.49004	8.37746	succinate-semialdehyde dehydrogenase	GO:0004777 GO:0009013 GO:0009450 GO:0016620	fig.468911.3.peg.97
L_hordei_TMW11822_BSQ49_00480	986	1014	6.71707	6.69871	thiamine biosynthesis protein ApbE	GO:not available	fig.468911.3.peg.98	Regulation and Cell signaling
L_hordei_TMW11822_BSQ49_00485	700	711	7.11806	7.11493	alpha-glycerophosphate oxidase	GO:0004368 GO:0006071 GO:0009331	fig.468911.3.peg.99	Fatty Acids, Lipids, and Isoprenoids
L_hordei_TMW11822_BSQ49_00490	1205	1185	6.36173	6.41787	lactate utilization protein C	GO:0009055 GO:0055114	fig.468911.3.peg.100	Carbohydrates
L_hordei_TMW11822_BSQ49_00495	1537	1543	5.34014	5.31668	iron-sulfur cluster-binding protein	GO:0009055 GO:0055114	fig.468911.3.peg.101	Carbohydrates
L_hordei_TMW11822_BSQ49_00500	1398	1404	5.87424	5.86897	hypothetical protein	GO:0004368 GO:0006071 GO:0009331 GO:0051536	fig.468911.3.peg.102	Carbohydrates
L_hordei_TMW11822_BSQ49_00505	194	213	8.04735	8.01164	DNA starvation/stationary phase protection protein	GO:not available	fig.468911.3.peg.103	Stress Response
L_hordei_TMW11822_BSQ49_00510	783	799	7.00298	7.01045	NADPH-dependent FMN reductase	GO:0003674 GO:0046685	fig.468911.3.peg.104
L_hordei_TMW11822_BSQ49_00515	1045	1029	6.63038	6.67712	luciferase	GO:not available	fig.468911.3.peg.105
L_hordei_TMW11822_BSQ49_00520	1397	1089	5.87677	6.59494	NADP oxidoreductase	GO:0008679 GO:0046393	fig.468911.3.peg.106
L_hordei_TMW11822_BSQ49_00525	1437	1480	5.75228	5.61539	hypothetical protein	GO:not available	fig.468911.3.peg.107
L_hordei_TMW11822_BSQ49_00530	1066	1076	6.6051	6.60842	hypothetical protein	GO:0003674 GO:0030436	fig.468911.3.peg.108
L_hordei_TMW11822_BSQ49_00535	95	95	8.50464	8.55719	nitroreductase	GO:not available	fig.468911.3.peg.109
L_hordei_TMW11822_BSQ49_00540	302	313	7.77435	7.78807	protein tyrosine phosphatase	GO:not available	fig.468911.3.peg.110
L_hordei_TMW11822_BSQ49_00545	1447	1493	5.71306	5.57856	TetR family transcriptional regulator	GO:0003700 GO:0006355	fig.468911.3.peg.111
L_hordei_TMW11822_BSQ49_00550	1385	1335	5.93448	6.10851	aspartate racemase	GO:0006520 GO:0047689	fig.468911.3.peg.112	Amino Acids and Derivatives
L_hordei_TMW11822_BSQ49_00555	1147	901	6.46733	6.87084	glycerol kinase	GO:0004370 GO:0006071	fig.468911.3.peg.113	Fatty Acids, Lipids, and Isoprenoids
L_hordei_TMW11822_BSQ49_00560	1194	993	6.37791	6.72713	glycerol-3-phosphate dehydrogenase	GO:0004368 GO:0006071 GO:0009331	fig.468911.3.peg.114	Fatty Acids, Lipids, and Isoprenoids
L_hordei_TMW11822_BSQ49_00575	321	334	7.73273	7.74044	hypothetical protein	GO:0003674 GO:0030436	fig.468911.3.peg.117	Cell Wall and Capsule
L_hordei_TMW11822_BSQ49_00585	191	194	8.06073	8.086	2-Cys peroxiredoxin	GO:0006979 GO:0051920	fig.468911.3.peg.119	Sulfur Metabolism
L_hordei_TMW11822_BSQ49_00590	1262	1336	6.24297	6.10248	cation transporter	GO:0006812 GO:0008324 GO:0015562 GO:0016020	fig.468911.3.peg.120	Virulence, Disease and Defense
L_hordei_TMW11822_BSQ49_00595	326	320	7.72876	7.76977	aldo/keto reductase	GO:not available	fig.468911.3.peg.121
L_hordei_TMW11822_BSQ49_00600	747	732	7.0626	7.09063	class II fumarate hydratase	GO:0004333 GO:0006099	fig.468911.3.peg.122	Carbohydrates
L_hordei_TMW11822_BSQ49_00605	622	608	7.22052	7.26079	flavocytochrome c	GO:not available	fig.468911.3.peg.123	Respiration
L_hordei_TMW11822_BSQ49_00610	695	448	7.12213	7.52128	PTS sugar transporter subunit IIB	GO:not available	fig.468911.3.peg.124	Carbohydrates
L_hordei_TMW11822_BSQ49_00615	1332	1005	6.0796	6.71602	6-phospho-beta-glucosidase	GO:not available	fig.468911.3.peg.125	Carbohydrates
L_hordei_TMW11822_BSQ49_00620	183	181	8.08915	8.11697	peptidase	GO:not available	fig.468911.3.peg.127
L_hordei_TMW11822_BSQ49_00625	1403	1386	5.85068	5.9421	2-dehydropantoate 2-reductase	GO:0008677 GO:0015940	fig.468911.3.peg.128	Cofactors, Vitamins, Prosthetic Groups, Pigments
L_hordei_TMW11822_BSQ49_00665	1140	1136	6.48265	6.52095	PTS galactitol transporter subunit IIB	GO:not available	fig.468911.3.peg.137	Carbohydrates
L_hordei_TMW11822_BSQ49_00675	1161	1247	6.44232	6.32315	galactonate dehydratase	GO:not available	fig.468911.3.peg.139
L_hordei_TMW11822_BSQ49_00705	1237	1226	6.31232	6.35423	DNA-binding response regulator	GO:0000156 GO:0000160 GO:0003700 GO:0006355 GO:0006796	fig.468911.3.peg.145
L_hordei_TMW11822_BSQ49_00730	865	879	6.88873	6.90223	ABC transporter ATP-binding protein	GO:0005524 GO:0009898 GO:0015416 GO:0015716 GO:0055052	fig.468911.3.peg.150
L_hordei_TMW11822_BSQ49_00735	1379	1391	5.95788	5.92518	branched-chain amino acid ABC transporter permease	GO:not available
L_hordei_TMW11822_BSQ49_00740	703	736	7.11452	7.08629	peptide ABC transporter substrate-binding protein	GO:not available	fig.468911.3.peg.152
L_hordei_TMW11822_BSQ49_00745	1116	1126	6.52115	6.52818	transcriptional regulator	GO:not available	fig.468911.3.peg.153	RNA Metabolism
L_hordei_TMW11822_BSQ49_00750	701	772	7.11736	7.04986	hydrolase	GO:0008152 GO:0016787	fig.468911.3.peg.154
L_hordei_TMW11822_BSQ49_00760	222	228	7.95863	7.97835	fructokinase/branched chain amino acid--2-keto-4-methylthiobutyrate aminotransferase	GO:not available	fig.468911.3.peg.156	Carbohydrates
L_hordei_TMW11822_BSQ49_00765	1094	1149	6.55472	6.5044	LacI family transcriptional regulator	GO:0003677 GO:0005975 GO:0006355 GO:0016563 GO:0016564	fig.468911.3.peg.157	Carbohydrates
L_hordei_TMW11822_BSQ49_00770	494	427	7.41426	7.57068	sucrose-6-phosphate hydrolase	GO:not available	fig.468911.3.peg.158
L_hordei_TMW11822_BSQ49_00775	293	174	7.79861	8.15249	PTS beta-glucoside transporter subunit EIIBCA	GO:not available	fig.468911.3.peg.159	Carbohydrates
L_hordei_TMW11822_BSQ49_00780	1230	1218	6.32176	6.37008	glycerophosphodiester phosphodiesterase	GO:not available	fig.468911.3.peg.160	Carbohydrates
L_hordei_TMW11822_BSQ49_00790	1226	1250	6.3263	6.31517	magnesium-transporting ATPase	GO:not available	fig.468911.3.peg.162
L_hordei_TMW11822_BSQ49_00795	141	140	8.23741	8.30733	hypothetical protein	GO:0000276 GO:0015986 GO:0045263 GO:0045264 GO:0046933	fig.468911.3.peg.163
L_hordei_TMW11822_BSQ49_00850	286	311	7.81553	7.79663	NADPH:quinone reductase	GO:0008152 GO:0016655	fig.468911.3.peg.174
L_hordei_TMW11822_BSQ49_00855	374	390	7.62987	7.62617	ABC transporter ATP-binding protein	GO:0005524 GO:0006810 GO:0042626	fig.468911.3.peg.175
L_hordei_TMW11822_BSQ49_00860	1141	1132	6.48146	6.52345	diacylglycerol kinase	GO:0001727 GO:0005575 GO:0008150	fig.468911.3.peg.176
L_hordei_TMW11822_BSQ49_00865	387	402	7.60883	7.61526	oxidoreductase	GO:not available	fig.468911.3.peg.177
L_hordei_TMW11822_BSQ49_00870	1048	1006	6.62315	6.71247	ATPase	GO:not available	fig.468911.3.peg.178
L_hordei_TMW11822_BSQ49_00875	472	446	7.44381	7.52481	mechanosensitive ion channel protein MscL	GO:0006810 GO:0022833	fig.468911.3.peg.179	Potassium metabolism
L_hordei_TMW11822_BSQ49_00880	206	234	8.00244	7.96143	transcriptional regulator	GO:0016563 GO:0045941	fig.468911.3.peg.180
L_hordei_TMW11822_BSQ49_00885	680	731	7.1393	7.09198	ABC transporter ATP-binding protein	GO:0005524 GO:0005575 GO:0008150	fig.468911.3.peg.182
L_hordei_TMW11822_BSQ49_00890	653	666	7.177	7.18304	hypothetical protein	GO:not available	fig.468911.3.peg.183
L_hordei_TMW11822_BSQ49_00895	166	172	8.15217	8.16233	pyruvate oxidase	GO:0009444 GO:0047112	fig.468911.3.peg.184	Carbohydrates
L_hordei_TMW11822_BSQ49_00900	670	690	7.15718	7.14899	NADH dehydrogenase	GO:not available	fig.468911.3.peg.185	Respiration
L_hordei_TMW11822_BSQ49_00905	323	340	7.73072	7.7308	hypothetical protein	GO:not available	fig.468911.3.peg.186
L_hordei_TMW11822_BSQ49_00910	584	594	7.26527	7.28581	oligoendopeptidase F	GO:0004222 GO:0006508	fig.468911.3.peg.187
L_hordei_TMW11822_BSQ49_00915	938	872	6.79177	6.91443	homoserine O-succinyltransferase	GO:0008899 GO:0009086
L_hordei_TMW11822_BSQ49_00920	893	891	6.85613	6.88592	hemolysin	GO:not available	fig.468911.3.peg.190	Membrane Transport
L_hordei_TMW11822_BSQ49_00925	648	640	7.18019	7.21416	glutamate 5-kinase	GO:0004349 GO:0006561	fig.468911.3.peg.191	Amino Acids and Derivatives
L_hordei_TMW11822_BSQ49_00930	407	419	7.57137	7.5865	glutamate-5-semialdehyde dehydrogenase	GO:0004350 GO:0006561	fig.468911.3.peg.192	Amino Acids and Derivatives
L_hordei_TMW11822_BSQ49_00935	240	259	7.92113	7.91457	ribose-phosphate pyrophosphokinase	GO:0004749 GO:0009152	fig.468911.3.peg.193	Nucleosides and Nucleotides
L_hordei_TMW11822_BSQ49_00940	448	435	7.49251	7.54409	carbonate dehydratase	GO:not available	fig.468911.3.peg.194
L_hordei_TMW11822_BSQ49_00945	1410	1456	5.82436	5.70812	ATP-dependent helicase	GO:0000724 GO:0004003	fig.468911.3.peg.195	DNA Metabolism
L_hordei_TMW11822_BSQ49_00950	1456	1431	5.68349	5.78952	helicase-exonuclease AddAB subunit AddA	GO:0000724 GO:0004003 GO:0016818	fig.468911.3.peg.196	DNA Metabolism
L_hordei_TMW11822_BSQ49_00960	1213	1256	6.34981	6.28538	transcriptional regulator	GO:not available	fig.468911.3.peg.198
L_hordei_TMW11822_BSQ49_00970	639	676	7.19599	7.17079	HAD family hydrolase	GO:0008152 GO:0016787	fig.468911.3.peg.200
L_hordei_TMW11822_BSQ49_00975	1031	998	6.65494	6.72401	thioredoxin	GO:0005737 GO:0015036 GO:0055114	fig.468911.3.peg.201
L_hordei_TMW11822_BSQ49_00980	645	659	7.1899	7.18807	aldo/keto reductase	GO:not available	fig.468911.3.peg.202
L_hordei_TMW11822_BSQ49_00985	728	704	7.08426	7.12463	hypothetical protein	GO:not available	fig.468911.3.peg.203	Membrane Transport
L_hordei_TMW11822_BSQ49_00990	595	638	7.25857	7.21648	VOC family virulence protein	GO:0008687	fig.468911.3.peg.204	Metabolism of Aromatic Compounds
L_hordei_TMW11822_BSQ49_01000	254	279	7.89727	7.8676	prolyl aminopeptidase	GO:not available	fig.468911.3.peg.206
L_hordei_TMW11822_BSQ49_01005	600	600	7.25425	7.27455	Xaa-Pro dipeptidyl-peptidase	GO:0008152 GO:0016787	fig.468911.3.peg.207
L_hordei_TMW11822_BSQ49_01010	1070	1047	6.60061	6.65176	amino acid permease	GO:not available	fig.468911.3.peg.208
L_hordei_TMW11822_BSQ49_01020	1076	1184	6.58171	6.41859	transcriptional repressor	GO:not available	fig.468911.3.peg.210	Stress Response
L_hordei_TMW11822_BSQ49_01025	1179	1221	6.41284	6.3602	hypothetical protein	GO:not available	fig.468911.3.peg.211
L_hordei_TMW11822_BSQ49_01030	658	673	7.17324	7.17369	hypothetical protein	GO:not available	fig.468911.3.peg.212
L_hordei_TMW11822_BSQ49_01035	1013	1025	6.67761	6.68429	amino acid ABC transporter ATP-binding protein	GO:0005524 GO:0009898 GO:0033286 GO:0033288 GO:0033308 GO:0051470	fig.468911.3.peg.213
L_hordei_TMW11822_BSQ49_01040	1034	1038	6.64504	6.66256	glutamine ABC transporter substrate-binding protein	GO:not available	fig.468911.3.peg.214
L_hordei_TMW11822_BSQ49_01045	1285	1279	6.1989	6.24966	glutamine ABC transporter permease	GO:0005887 GO:0033286 GO:0033288 GO:0033308 GO:0051470	fig.468911.3.peg.215
L_hordei_TMW11822_BSQ49_01055	727	709	7.08437	7.11575	GTPase HflX	GO:0005525 GO:0008150	fig.468911.3.peg.217	Protein Metabolism
L_hordei_TMW11822_BSQ49_01060	81	78	8.65218	8.68334	peptide ABC transporter substrate-binding protein	GO:0015413 GO:0015675 GO:0016151 GO:0030288 GO:0031362 GO:0055052	fig.468911.3.peg.218	Membrane Transport
L_hordei_TMW11822_BSQ49_01065	761	784	7.03892	7.02713	peptide ABC transporter permease	GO:0005887 GO:0015413 GO:0015675 GO:0055052	fig.468911.3.peg.219	Membrane Transport
L_hordei_TMW11822_BSQ49_01070	232	233	7.93739	7.96619	peptide ABC transporter permease	GO:0005887 GO:0015413 GO:0015675 GO:0055052	fig.468911.3.peg.220	Membrane Transport
L_hordei_TMW11822_BSQ49_01075	248	243	7.90592	7.94193	peptide ABC transporter ATP-binding protein	GO:0005524 GO:0009898 GO:0015413 GO:0015675 GO:0043190	fig.468911.3.peg.221	Membrane Transport
L_hordei_TMW11822_BSQ49_01080	457	464	7.47953	7.49373	ABC transporter ATP-binding protein	GO:0005524 GO:0009898 GO:0015413 GO:0015675 GO:0043190	fig.468911.3.peg.222	Membrane Transport
L_hordei_TMW11822_BSQ49_01085	330	376	7.71421	7.66169	histidine phosphatase family protein	GO:0009236 GO:0019175	fig.468911.3.peg.223	Miscellaneous
L_hordei_TMW11822_BSQ49_01095	635	613	7.20674	7.25693	ATP-dependent DNA helicase	GO:not available	fig.468911.3.peg.225
L_hordei_TMW11822_BSQ49_01100	1123	1066	6.51121	6.62281	type I pantothenate kinase	GO:0004594 GO:0015937	fig.468911.3.peg.226	Cofactors, Vitamins, Prosthetic Groups, Pigments
L_hordei_TMW11822_BSQ49_01105	159	165	8.16494	8.18262	glutamine-hydrolyzing GMP synthase	GO:0003922 GO:0009152	fig.468911.3.peg.227	Nucleosides and Nucleotides
L_hordei_TMW11822_BSQ49_01115	1378	1439	5.96585	5.77082	beta-glucosidase	GO:not available	fig.468911.3.peg.229	Carbohydrates
L_hordei_TMW11822_BSQ49_01125	570	629	7.28159	7.23453	phosphatidylglycerophosphatase A	GO:0009236 GO:0019175	fig.468911.3.peg.231
L_hordei_TMW11822_BSQ49_01130	1188	1238	6.39441	6.33554	beta-glucosidase	GO:not available	fig.468911.3.peg.232	Carbohydrates
L_hordei_TMW11822_BSQ49_01135	1133	1110	6.49874	6.56238	hypothetical protein	GO:not available	fig.468911.3.peg.233
L_hordei_TMW11822_BSQ49_01140	889	821	6.86127	6.98773	ABC transporter substrate-binding protein	GO:0006032 GO:0015764 GO:0048029 GO:0048030	fig.468911.3.peg.234	Carbohydrates
L_hordei_TMW11822_BSQ49_01155	1223	1122	6.33141	6.53267	LacI family transcriptional regulator	GO:0003677 GO:0005975 GO:0006355 GO:0016563 GO:0016564	fig.468911.3.peg.237
L_hordei_TMW11822_BSQ49_01160	1547	1544	5.28642	5.29464	hypothetical protein	GO:0018738 GO:0046292	fig.468911.3.peg.238
L_hordei_TMW11822_BSQ49_01165	1136	1061	6.48673	6.62786	sugar ABC transporter ATP-binding protein	GO:0005524 GO:0009898 GO:0033223 GO:0033225 GO:0055052
L_hordei_TMW11822_BSQ49_01170	742	689	7.06657	7.15104	cysteine hydrolase	GO:not available	fig.468911.3.peg.241	Amino Acids and Derivatives
L_hordei_TMW11822_BSQ49_01175	1470	1482	5.62717	5.609	MFS transporter	GO:0005887 GO:0006855 GO:0015307 GO:0042493	fig.468911.3.peg.242
L_hordei_TMW11822_BSQ49_01180	824	859	6.94889	6.93251	amidase	GO:0006424 GO:0030956 GO:0050567	fig.468911.3.peg.243
L_hordei_TMW11822_BSQ49_01190	1328	1370	6.09095	6.01712	LysR family transcriptional regulator	GO:0016563 GO:0019619 GO:0045893	fig.468911.3.peg.246
L_hordei_TMW11822_BSQ49_01195	1064	1071	6.60882	6.61386	NADPH-dependent FMN reductase	GO:0008752 GO:0044273 GO:0055114	fig.468911.3.peg.247
L_hordei_TMW11822_BSQ49_01200	1023	990	6.66656	6.73432	flavocytochrome c	GO:not available	fig.468911.3.peg.248	Respiration
L_hordei_TMW11822_BSQ49_01205	1490	1467	5.57637	5.67068	SIS domain-containing protein	GO:not available	fig.468911.3.peg.249
L_hordei_TMW11822_BSQ49_01215;L_hordei_TMW11822_BSQ49_06130	1482	1430	5.59209	5.78985	6-phospho-beta-glucosidase;6-phospho-beta-glucosidase	GO:not available;GO:not available	fig.468911.3.peg.251;fig.468911.3.peg.1214	Carbohydrates;Carbohydrates
L_hordei_TMW11822_BSQ49_01220	706	551	7.10772	7.3394	PTS cellobiose transporter subunit IIA	GO:not available	fig.468911.3.peg.252	Carbohydrates
L_hordei_TMW11822_BSQ49_01225	1325	1312	6.09734	6.16507	alanine acetyltransferase	GO:0006464 GO:0008999 GO:0042254	fig.468911.3.peg.253
L_hordei_TMW11822_BSQ49_01245	1354	1366	6.0536	6.02348	DNA-binding response regulator	GO:0000156 GO:0000160 GO:0006355 GO:0030436 GO:0042173	fig.468911.3.peg.257
L_hordei_TMW11822_BSQ49_01250	406	405	7.5726	7.61216	glutathione peroxidase	GO:not available	fig.468911.3.peg.258
L_hordei_TMW11822_BSQ49_01260	1529	1519	5.38907	5.45772	lactam utilization protein LamB	GO:not available	fig.468911.3.peg.260
L_hordei_TMW11822_BSQ49_01295	905	919	6.83335	6.84322	NAD-dependent malic enzyme	GO:0009247 GO:0016757	fig.468911.3.peg.267	Carbohydrates
L_hordei_TMW11822_BSQ49_01305	724	708	7.08705	7.11848	sodium ABC transporter ATP-binding protein	GO:not available	fig.468911.3.peg.269
L_hordei_TMW11822_BSQ49_01310	754	735	7.05446	7.08837	ABC transporter permease	GO:not available	fig.468911.3.peg.270
L_hordei_TMW11822_BSQ49_01315	1331	1301	6.08601	6.19746	hypothetical protein	GO:0005524 GO:0007059 GO:0030261	fig.468911.3.peg.271
L_hordei_TMW11822_BSQ49_01320	486	519	7.41876	7.38823	bacitracin ABC transporter ATP-binding protein	GO:0005524 GO:0042953 GO:0042954 GO:0043190	fig.468911.3.peg.272
L_hordei_TMW11822_BSQ49_01325	913	973	6.81914	6.76542	ABC transporter permease	GO:0003674 GO:0005887 GO:0006810	fig.468911.3.peg.273
L_hordei_TMW11822_BSQ49_01330	867	894	6.88632	6.88182	GntR family transcriptional regulator	GO:0003700 GO:0015716	fig.468911.3.peg.274
L_hordei_TMW11822_BSQ49_01335	477	488	7.43688	7.42915	multidrug ABC transporter ATP-binding protein	GO:not available	fig.468911.3.peg.275
L_hordei_TMW11822_BSQ49_01340	951	898	6.7659	6.87658	ABC transporter permease	GO:not available	fig.468911.3.peg.276
L_hordei_TMW11822_BSQ49_01345	808	785	6.96759	7.02509	hypothetical protein	GO:0034290	fig.468911.3.peg.277
L_hordei_TMW11822_BSQ49_01350	1250	1237	6.2733	6.33608	RNA pseudouridine synthase	GO:0001522 GO:0009451 GO:0009982	fig.468911.3.peg.278	RNA Metabolism
L_hordei_TMW11822_BSQ49_01355	519	493	7.36681	7.42204	Cro/Cl family transcriptional regulator	GO:0003700 GO:0006355 GO:0006768	fig.468911.3.peg.279
L_hordei_TMW11822_BSQ49_01360	2	1	9.9003	9.91971	cold-shock protein	GO:0008156 GO:0009409	fig.468911.3.peg.280	Stress Response
L_hordei_TMW11822_BSQ49_01370	1499	1516	5.52394	5.46975	hypothetical protein	GO:not available	fig.468911.3.peg.282
L_hordei_TMW11822_BSQ49_01390	922	954	6.81124	6.79036	LytR family transcriptional regulator	GO:not available	fig.468911.3.peg.286	Regulation and Cell signaling
L_hordei_TMW11822_BSQ49_01395	1326	1296	6.0961	6.20554	hypothetical protein	GO:not available	fig.468911.3.peg.287
L_hordei_TMW11822_BSQ49_01405	623	637	7.21977	7.21654	transcriptional regulator	GO:not available	fig.468911.3.peg.289	RNA Metabolism
L_hordei_TMW11822_BSQ49_01410	220	230	7.96708	7.97409	acetolactate synthase large subunit	GO:0003984 GO:0006113 GO:0045151	fig.468911.3.peg.290	Carbohydrates
L_hordei_TMW11822_BSQ49_01420	161	173	8.16052	8.16002	serine--tRNA ligase	GO:0004828 GO:0005737 GO:0006434	fig.468911.3.peg.293	Protein Metabolism
L_hordei_TMW11822_BSQ49_01495	1181	1156	6.41212	6.49274	CtsR family transcriptional regulator	GO:not available	fig.468911.3.peg.295	Protein Metabolism
L_hordei_TMW11822_BSQ49_01500	376	372	7.62795	7.67074	ATP-dependent Clp protease ATP-binding subunit ClpC	GO:0006457 GO:0042623
L_hordei_TMW11822_BSQ49_01505	117	121	8.34749	8.36028	DNA-directed RNA polymerase subunit beta	GO:0000345 GO:0003899 GO:0006350	fig.468911.3.peg.298	Virulence, Disease and Defense
L_hordei_TMW11822_BSQ49_01510	130	133	8.29821	8.3201	DNA-directed RNA polymerase subunit beta'	GO:0000345 GO:0003899 GO:0006350	fig.468911.3.peg.299	Virulence, Disease and Defense
L_hordei_TMW11822_BSQ49_01520	25	25	9.1769	9.2075	30S ribosomal protein S12	GO:0000314 GO:0003735 GO:0006412 GO:0022627	fig.468911.3.peg.301	Virulence, Disease and Defense
L_hordei_TMW11822_BSQ49_01525	38	29	9.10962	9.1771	30S ribosomal protein S7	GO:0000314 GO:0003735 GO:0006412 GO:0022627	fig.468911.3.peg.302	Virulence, Disease and Defense
L_hordei_TMW11822_BSQ49_01530	54	51	8.96696	8.9706	translation elongation factor G	GO:0003746 GO:0006414	fig.468911.3.peg.303	Virulence, Disease and Defense
L_hordei_TMW11822_BSQ49_01535	943	926	6.78266	6.8386	isochorismatase	GO:not available	fig.468911.3.peg.304	Cofactors, Vitamins, Prosthetic Groups, Pigments
L_hordei_TMW11822_BSQ49_01540	12	13	9.40631	9.41735	30S ribosomal protein S10	GO:0000314 GO:0003735 GO:0006412 GO:0022627	fig.468911.3.peg.306	Protein Metabolism
L_hordei_TMW11822_BSQ49_01545	50	48	9.00822	9.00749	50S ribosomal protein L3	GO:not available	fig.468911.3.peg.307	Protein Metabolism
L_hordei_TMW11822_BSQ49_01550	36	37	9.12252	9.12547	50S ribosomal protein L4	GO:0003735 GO:0006412 GO:0022625	fig.468911.3.peg.308	Protein Metabolism
L_hordei_TMW11822_BSQ49_01555	37	36	9.12109	9.13058	50S ribosomal protein L23	GO:0003735 GO:0006412 GO:0022625	fig.468911.3.peg.309	Protein Metabolism
L_hordei_TMW11822_BSQ49_01560	18	18	9.31605	9.30699	50S ribosomal protein L2	GO:0000315 GO:0003735 GO:0006412 GO:0022625	fig.468911.3.peg.310	Protein Metabolism
L_hordei_TMW11822_BSQ49_01565	79	81	8.66919	8.65536	30S ribosomal protein S19	GO:0000314 GO:0003735 GO:0006412 GO:0022627	fig.468911.3.peg.311	Protein Metabolism
L_hordei_TMW11822_BSQ49_01570	93	94	8.53882	8.56837	50S ribosomal protein L22	GO:0000311 GO:0003735 GO:0006412 GO:0022625	fig.468911.3.peg.312	Protein Metabolism
L_hordei_TMW11822_BSQ49_01575	68	66	8.81651	8.82238	30S ribosomal protein S3	GO:0000312 GO:0003735 GO:0006412 GO:0022627	fig.468911.3.peg.313	Protein Metabolism
L_hordei_TMW11822_BSQ49_01580	43	41	9.05423	9.07877	50S ribosomal protein L16	GO:0000315 GO:0003735 GO:0006412 GO:0022625	fig.468911.3.peg.314	Protein Metabolism
L_hordei_TMW11822_BSQ49_01585	8	8	9.51611	9.58703	50S ribosomal protein L29	GO:0000315 GO:0003735 GO:0006412 GO:0022625	fig.468911.3.peg.315	Protein Metabolism
L_hordei_TMW11822_BSQ49_01590	19	15	9.31263	9.36414	30S ribosomal protein S17	GO:0003735 GO:0006412 GO:0022627	fig.468911.3.peg.316	Protein Metabolism
L_hordei_TMW11822_BSQ49_01595	51	50	8.98729	8.98278	50S ribosomal protein L14	GO:0000315 GO:0003735 GO:0006412 GO:0022625	fig.468911.3.peg.317	Protein Metabolism
L_hordei_TMW11822_BSQ49_01605	34	34	9.1341	9.14757	50S ribosomal protein L5	GO:not available	fig.468911.3.peg.319	Protein Metabolism
L_hordei_TMW11822_BSQ49_01610	30	33	9.15684	9.14838	30S ribosomal protein S14	GO:not available	fig.468911.3.peg.320	Protein Metabolism
L_hordei_TMW11822_BSQ49_01615	23	24	9.20645	9.22258	30S ribosomal protein S8	GO:not available	fig.468911.3.peg.321	Protein Metabolism
L_hordei_TMW11822_BSQ49_01620	33	35	9.1347	9.14017	50S ribosomal protein L6	GO:0003735 GO:0006412 GO:0019843 GO:0022625	fig.468911.3.peg.322	Protein Metabolism
L_hordei_TMW11822_BSQ49_01625	31	32	9.15673	9.15301	50S ribosomal protein L18	GO:0000315 GO:0003735 GO:0006412 GO:0022625	fig.468911.3.peg.323	Protein Metabolism
L_hordei_TMW11822_BSQ49_01630	17	19	9.31742	9.30517	30S ribosomal protein S5	GO:0000312 GO:0003735 GO:0006412 GO:0022627	fig.468911.3.peg.324	Protein Metabolism
L_hordei_TMW11822_BSQ49_01635	6	5	9.73985	9.81558	50S ribosomal protein L30	GO:0000315 GO:0003735 GO:0006412 GO:0022625	fig.468911.3.peg.325	Protein Metabolism
L_hordei_TMW11822_BSQ49_01640	56	55	8.95662	8.95629	50S ribosomal protein L15	GO:0000315 GO:0003735 GO:0006412 GO:0022625	fig.468911.3.peg.326	Protein Metabolism
L_hordei_TMW11822_BSQ49_01645	594	595	7.25959	7.28425	preprotein translocase subunit SecY	GO:0005887 GO:0015450 GO:0043952	fig.468911.3.peg.327
L_hordei_TMW11822_BSQ49_01650	106	106	8.42959	8.44575	adenylate kinase	GO:not available	fig.468911.3.peg.328	Nucleosides and Nucleotides
L_hordei_TMW11822_BSQ49_01655	66	52	8.85971	8.96124	translation initiation factor IF-1	GO:0003743 GO:0006413	fig.468911.3.peg.329	Protein Metabolism
L_hordei_TMW11822_BSQ49_01660	72	68	8.74627	8.78454	50S ribosomal protein L36	GO:0000315 GO:0003735 GO:0006412 GO:0022625
L_hordei_TMW11822_BSQ49_01665	24	26	9.17791	9.18576	30S ribosomal protein S13	GO:0003735 GO:0006412 GO:0022627	fig.468911.3.peg.330	Protein Metabolism
L_hordei_TMW11822_BSQ49_01670	45	46	9.02804	9.03472	30S ribosomal protein S11	GO:0003735 GO:0006412 GO:0022627	fig.468911.3.peg.331	Protein Metabolism
L_hordei_TMW11822_BSQ49_01675	90	87	8.57224	8.59932	DNA-directed RNA polymerase subunit alpha	GO:0000345 GO:0003899 GO:0006350	fig.468911.3.peg.332	RNA Metabolism
L_hordei_TMW11822_BSQ49_01680	52	57	8.96959	8.95483	50S ribosomal protein L17	GO:0003735 GO:0005762 GO:0006412 GO:0022625	fig.468911.3.peg.333	Protein Metabolism
L_hordei_TMW11822_BSQ49_01685	988	944	6.71603	6.80693	energy-coupling factor transporter ATPase	GO:0005524 GO:0006810 GO:0009898 GO:0042626	fig.468911.3.peg.334	Membrane Transport
L_hordei_TMW11822_BSQ49_01690	1300	1360	6.16492	6.04549	energy-coupling factor ABC transporter ATP-binding protein	GO:0005524 GO:0006810 GO:0009898 GO:0042626	fig.468911.3.peg.335	Membrane Transport
L_hordei_TMW11822_BSQ49_01695	1305	1283	6.15305	6.23755	cobalt ABC transporter ATP-binding protein	GO:0005887 GO:0006824 GO:0032778 GO:0043190	fig.468911.3.peg.336	Membrane Transport
L_hordei_TMW11822_BSQ49_01700	1401	1450	5.85217	5.7279	tRNA pseudouridine(38-40) synthase TruA	GO:0006400 GO:0009982	fig.468911.3.peg.337	RNA Metabolism
L_hordei_TMW11822_BSQ49_01705	40	39	9.09547	9.11091	50S ribosomal protein L13	GO:0000315 GO:0003735 GO:0006412 GO:0022625	fig.468911.3.peg.338	Protein Metabolism
L_hordei_TMW11822_BSQ49_01710	26	28	9.16469	9.17937	30S ribosomal protein S9	GO:0003735 GO:0006412 GO:0022627	fig.468911.3.peg.339	Protein Metabolism
L_hordei_TMW11822_BSQ49_01715	417	339	7.55116	7.73193	hypothetical protein	GO:0003674 GO:0005576 GO:0008150	fig.468911.3.peg.340
L_hordei_TMW11822_BSQ49_01720	1422	1409	5.7905	5.85364	type VII secretion protein EsaA	GO:not available	fig.468911.3.peg.341
L_hordei_TMW11822_BSQ49_01735	1506	1453	5.47988	5.71363	type VII secretion protein EssB	GO:0003674 GO:0009306	fig.468911.3.peg.344
L_hordei_TMW11822_BSQ49_01740	1531	1536	5.37629	5.36455	type VII secretion protein EssC	GO:0003674 GO:0009306	fig.468911.3.peg.345
L_hordei_TMW11822_BSQ49_01745	1241	1217	6.30271	6.3709	hypothetical protein	GO:0005524 GO:0007059 GO:0030261	fig.468911.3.peg.346
L_hordei_TMW11822_BSQ49_01760	1507	1507	5.47942	5.51665	hypothetical protein	GO:not available	fig.468911.3.peg.349
L_hordei_TMW11822_BSQ49_01765;L_hordei_TMW11822_BSQ49_01770	1200	1205	6.3677	6.38237	hypothetical protein;hypothetical protein	GO:not available;GO:not available	fig.468911.3.peg.350;fig.468911.3.peg.351
L_hordei_TMW11822_BSQ49_01790	1480	1473	5.59395	5.64864	cysteine hydrolase	GO:not available	fig.468911.3.peg.355	Amino Acids and Derivatives
L_hordei_TMW11822_BSQ49_01820	795	861	6.98303	6.93173	hypothetical protein	GO:not available	fig.468911.3.peg.362
L_hordei_TMW11822_BSQ49_01825	1356	1379	6.04519	5.96986	hypothetical protein	GO:not available	fig.468911.3.peg.363
L_hordei_TMW11822_BSQ49_01830	1514	1526	5.45484	5.43752	PadR family transcriptional regulator	GO:0003700 GO:0006355	fig.468911.3.peg.364
L_hordei_TMW11822_BSQ49_01835	1317	1297	6.1168	6.20268	hypothetical protein	GO:not available	fig.468911.3.peg.365
L_hordei_TMW11822_BSQ49_01840	906	942	6.83243	6.81048	L-lactate dehydrogenase	GO:0004459 GO:0005737 GO:0019642	fig.468911.3.peg.366	Carbohydrates
L_hordei_TMW11822_BSQ49_01845	750	747	7.05779	7.07574	carbon-nitrogen hydrolase	GO:0005737 GO:0009446 GO:0050126	fig.468911.3.peg.367
L_hordei_TMW11822_BSQ49_01850	493	506	7.41487	7.4032	aspartate aminotransferase	GO:not available	fig.468911.3.peg.368
L_hordei_TMW11822_BSQ49_01855	65	63	8.87139	8.86992	MarR family transcriptional regulator	GO:not available	fig.468911.3.peg.369
L_hordei_TMW11822_BSQ49_01860	1043	1051	6.63736	6.64329	LysR family transcriptional regulator	GO:0003700 GO:0006355	fig.468911.3.peg.370	Carbohydrates
L_hordei_TMW11822_BSQ49_01875	1135	1143	6.48963	6.51061	lysozyme	GO:0001539 GO:0009296 GO:0016798
L_hordei_TMW11822_BSQ49_01880	342	330	7.69136	7.74593	xanthine phosphoribosyltransferase	GO:0000310 GO:0046110	fig.468911.3.peg.374	Nucleosides and Nucleotides
L_hordei_TMW11822_BSQ49_01890	517	528	7.36813	7.3778	phosphoribosylaminoimidazole carboxylase	GO:0004638 GO:0009152 GO:0009320 GO:0016887	fig.468911.3.peg.376	Nucleosides and Nucleotides
L_hordei_TMW11822_BSQ49_01895	522	514	7.35961	7.39517	ATP-dependent DNA helicase PcrA	GO:0004003 GO:0006268 GO:0006281	fig.468911.3.peg.378	DNA Metabolism
L_hordei_TMW11822_BSQ49_01900	697	764	7.12152	7.05841	DNA ligase (NAD(+)) LigA	GO:0003911 GO:0006260 GO:0006281 GO:0006310	fig.468911.3.peg.379	DNA Metabolism
L_hordei_TMW11822_BSQ49_01905	341	362	7.69261	7.6849	CamS family sex pheromone protein	GO:not available	fig.468911.3.peg.380	Regulation and Cell signaling
L_hordei_TMW11822_BSQ49_01910	114	117	8.36747	8.37594	asparaginyl/glutamyl-tRNA amidotransferase subunit C	GO:0006424 GO:0030956 GO:0050567	fig.468911.3.peg.381	Protein Metabolism
L_hordei_TMW11822_BSQ49_01915	129	134	8.3011	8.3194	aspartyl/glutamyl-tRNA amidotransferase subunit A	GO:0006424 GO:0030956 GO:0050567	fig.468911.3.peg.382	Protein Metabolism
L_hordei_TMW11822_BSQ49_01920	154	163	8.18189	8.20108	aspartyl/glutamyl-tRNA amidotransferase subunit B	GO:0006424 GO:0030956 GO:0050567	fig.468911.3.peg.383	Protein Metabolism
L_hordei_TMW11822_BSQ49_01925	776	761	7.01557	7.05969	diacylglycerol kinase	GO:0001727 GO:0005575 GO:0008150	fig.468911.3.peg.384
L_hordei_TMW11822_BSQ49_01930	394	411	7.59675	7.60355	23S rRNA (uracil-5-)-methyltransferase RumA	GO:0000154 GO:0008649	fig.468911.3.peg.385
L_hordei_TMW11822_BSQ49_01935	1208	1260	6.35768	6.28069	cysteine ABC transporter permease	GO:0005887 GO:0033286 GO:0033288 GO:0033308 GO:0051470	fig.468911.3.peg.386
L_hordei_TMW11822_BSQ49_01940	1159	1276	6.44597	6.25191	arginine ABC transporter ATP-binding protein ArtP	GO:0005524 GO:0009898 GO:0033286 GO:0033288 GO:0033308 GO:0051470	fig.468911.3.peg.387
L_hordei_TMW11822_BSQ49_01945	329	351	7.71573	7.70568	amino acid ABC transporter substrate-binding protein	GO:not available	fig.468911.3.peg.388
L_hordei_TMW11822_BSQ49_01955	1416	1393	5.80787	5.92331	GNAT family N-acetyltransferase	GO:not available	fig.468911.3.peg.390
L_hordei_TMW11822_BSQ49_01960	1548	1258	5.27247	6.28385	ABC transporter ATP-binding protein	GO:not available	fig.468911.3.peg.391
L_hordei_TMW11822_BSQ49_01965	792	822	6.98445	6.98598	bacteriocin immunity protein	GO:not available	fig.468911.3.peg.392
L_hordei_TMW11822_BSQ49_01970	1466	1500	5.64538	5.55686	LacI family transcriptional regulator	GO:0003677 GO:0005975 GO:0006355 GO:0016563 GO:0016564	fig.468911.3.peg.393
L_hordei_TMW11822_BSQ49_01975	1553	1532	5.20699	5.38829	MFS transporter	GO:not available	fig.468911.3.peg.394
L_hordei_TMW11822_BSQ49_01980	1081	1222	6.57744	6.35998	glucohydrolase	GO:0005991 GO:0008788	fig.468911.3.peg.395
L_hordei_TMW11822_BSQ49_02005	1561	1561	4.95005	5.00751	ABC transporter	GO:0005524 GO:0009898 GO:0033223 GO:0033225 GO:0055052	fig.468911.3.peg.400	Amino Acids and Derivatives
L_hordei_TMW11822_BSQ49_02020	851	832	6.91604	6.96635	hypothetical protein	GO:not available	fig.468911.3.peg.403
L_hordei_TMW11822_BSQ49_02025	1380	1398	5.95265	5.88736	LysR family transcriptional regulator	GO:0003700 GO:0006355	fig.468911.3.peg.404
L_hordei_TMW11822_BSQ49_02030	841	855	6.92692	6.93765	5-methyltetrahydropteroyltriglutamate-- homocysteine methyltransferase	GO:not available	fig.468911.3.peg.405	Amino Acids and Derivatives
L_hordei_TMW11822_BSQ49_02045	1119	1036	6.51208	6.66506	GMP synthase	GO:0003922 GO:0006177	fig.468911.3.peg.408	Nucleosides and Nucleotides
L_hordei_TMW11822_BSQ49_02050	1279	1262	6.21624	6.27779	hypothetical protein	GO:not available	fig.468911.3.peg.409
L_hordei_TMW11822_BSQ49_02060	1359	1308	6.03139	6.18382	LD-carboxypeptidase	GO:not available	fig.468911.3.peg.411	Cell Wall and Capsule
L_hordei_TMW11822_BSQ49_02065	1510	1527	5.47377	5.42073	hypothetical protein	GO:0003700 GO:0006355	fig.468911.3.peg.413
L_hordei_TMW11822_BSQ49_02070	949	941	6.77074	6.81396	50S ribosomal protein L33	GO:0000315 GO:0003735 GO:0006412 GO:0022625	fig.468911.3.peg.414	Protein Metabolism
L_hordei_TMW11822_BSQ49_02080	614	605	7.22871	7.26354	peptide ABC transporter substrate-binding protein	GO:0015413 GO:0015675 GO:0016151 GO:0030288 GO:0031362 GO:0055052	fig.468911.3.peg.416	Membrane Transport
L_hordei_TMW11822_BSQ49_02085	1204	1173	6.36209	6.44481	TetR family transcriptional regulator	GO:not available	fig.468911.3.peg.417
L_hordei_TMW11822_BSQ49_02095	1560	1558	4.99069	5.06483	oleate hydratase	GO:not available	fig.468911.3.peg.419
L_hordei_TMW11822_BSQ49_02130	1365	1369	6.00733	6.02104	hypothetical protein	GO:0009712 GO:0018577	fig.468911.3.peg.425
L_hordei_TMW11822_BSQ49_02135	1303	1310	6.15692	6.16653	penicillinase repressor	GO:0006355 GO:0006825 GO:0016564	fig.468911.3.peg.426	Virulence, Disease and Defense
L_hordei_TMW11822_BSQ49_02140	1129	1144	6.50359	6.50883	copper-translocating P-type ATPase	GO:0004008 GO:0005375 GO:0006825	fig.468911.3.peg.427	Virulence, Disease and Defense
L_hordei_TMW11822_BSQ49_02145	1377	1380	5.96589	5.96514	copper-translocating P-type ATPase	GO:0030001 GO:0042625 GO:0046873	fig.468911.3.peg.428	Virulence, Disease and Defense
L_hordei_TMW11822_BSQ49_02150	112	113	8.37978	8.42107	carbonate dehydratase	GO:0005507 GO:0006825	fig.468911.3.peg.429
L_hordei_TMW11822_BSQ49_02160	1427	1399	5.77693	5.88244	peptide ABC transporter substrate-binding protein	GO:0015413 GO:0015675 GO:0016151 GO:0030288 GO:0031362 GO:0055052	fig.468911.3.peg.431	Membrane Transport
L_hordei_TMW11822_BSQ49_02170	1212	1131	6.35102	6.52346	DUF4828 domain-containing protein	GO:not available
L_hordei_TMW11822_BSQ49_02175	755	794	7.05369	7.01589	oxidoreductase	GO:0019310 GO:0050112	fig.468911.3.peg.433
L_hordei_TMW11822_BSQ49_02180	516	566	7.36881	7.32159	helicase	GO:not available	fig.468911.3.peg.434
L_hordei_TMW11822_BSQ49_02190	580	621	7.26765	7.24365	nucleoside 2-deoxyribosyltransferase	GO:not available	fig.468911.3.peg.435	Nucleosides and Nucleotides
L_hordei_TMW11822_BSQ49_02195	626	626	7.2178	7.23646	aminopeptidase	GO:not available	fig.468911.3.peg.436	Protein Metabolism
L_hordei_TMW11822_BSQ49_02200	497	480	7.41119	7.44424	UDP-N-acetylglucosamine 2-epimerase	GO:0008761 GO:0009103	fig.468911.3.peg.437	Cell Wall and Capsule
L_hordei_TMW11822_BSQ49_02205	1492	1454	5.55223	5.71166	hypothetical protein	GO:not available	fig.468911.3.peg.438
L_hordei_TMW11822_BSQ49_02210	1035	1024	6.64486	6.68708	succinyl-diaminopimelate desuccinylase	GO:0004222 GO:0006508	fig.468911.3.peg.439	Amino Acids and Derivatives
L_hordei_TMW11822_BSQ49_02220	880	918	6.87271	6.84343	hypothetical protein	GO:0005215 GO:0006810	fig.468911.3.peg.441
L_hordei_TMW11822_BSQ49_02225	1036	1021	6.64431	6.68918	peptide ABC transporter ATP-binding protein	GO:0005524 GO:0042953 GO:0042954 GO:0043190	fig.468911.3.peg.442
L_hordei_TMW11822_BSQ49_02230	1214	1246	6.34706	6.32547	hypothetical protein	GO:0003674 GO:0005887 GO:0006810	fig.468911.3.peg.443
L_hordei_TMW11822_BSQ49_02235	1467	1498	5.64403	5.57094	transcriptional regulator	GO:not available	fig.468911.3.peg.444
L_hordei_TMW11822_BSQ49_02245	1545	1531	5.29841	5.39745	peptide ABC transporter ATP-binding protein	GO:0005524 GO:0006810 GO:0042626 GO:0043190	fig.468911.3.peg.446
L_hordei_TMW11822_BSQ49_02255	1489	1475	5.57676	5.64569	magnesium transporter	GO:0006824 GO:0015087 GO:0015095 GO:0015693	fig.468911.3.peg.448	Membrane Transport
L_hordei_TMW11822_BSQ49_02260	272	267	7.8503	7.894	acetate kinase	GO:0005737 GO:0006083 GO:0006113 GO:0008776	fig.468911.3.peg.449	Carbohydrates
L_hordei_TMW11822_BSQ49_02265	1511	1490	5.47137	5.58841	exonuclease sbcCD subunit D	GO:0004527 GO:0006260 GO:0006310	fig.468911.3.peg.450	DNA Metabolism
L_hordei_TMW11822_BSQ49_02270	1400	1287	5.86664	6.22592	exonuclease	GO:0004527 GO:0006260 GO:0006310	fig.468911.3.peg.451	DNA Metabolism
L_hordei_TMW11822_BSQ49_02275	434	424	7.51767	7.57383	transcriptional repressor	GO:not available	fig.468911.3.peg.452	Stress Response
L_hordei_TMW11822_BSQ49_02280	264	287	7.85759	7.85382	tyrosine--tRNA ligase	GO:0004831 GO:0005737 GO:0006437	fig.468911.3.peg.453	Protein Metabolism
L_hordei_TMW11822_BSQ49_02310	1107	1094	6.53004	6.58982	ATP-dependent DNA helicase	GO:0003924 GO:0005047 GO:0009306	fig.468911.3.peg.455
L_hordei_TMW11822_BSQ49_02315	290	296	7.80057	7.82669	tryptophan--tRNA ligase	GO:0004830 GO:0005737 GO:0006436	fig.468911.3.peg.456	Protein Metabolism
L_hordei_TMW11822_BSQ49_02320	918	925	6.81545	6.84091	exopolyphosphatase	GO:0000287 GO:0004309 GO:0006798	fig.468911.3.peg.457	Phosphorus Metabolism
L_hordei_TMW11822_BSQ49_02325	994	994	6.70778	6.72708	hypothetical protein	GO:not available	fig.468911.3.peg.458
L_hordei_TMW11822_BSQ49_02330	712	724	7.0972	7.09753	hydroxymethylglutaryl-CoA reductase, degradative	GO:0004420 GO:0016054	fig.468911.3.peg.459	Fatty Acids, Lipids, and Isoprenoids
L_hordei_TMW11822_BSQ49_02335	560	567	7.30048	7.32094	IpaB/EvcA family protein	GO:not available	fig.468911.3.peg.460
L_hordei_TMW11822_BSQ49_02340	235	237	7.93306	7.95664	methionine--tRNA ligase	GO:0004825 GO:0005737 GO:0006431	fig.468911.3.peg.461	Protein Metabolism
L_hordei_TMW11822_BSQ49_02345	1191	1191	6.38401	6.40636	hydrolase TatD	GO:0008152 GO:0016787
L_hordei_TMW11822_BSQ49_02350	597	653	7.25565	7.19935	ribonuclease M5	GO:0006364 GO:0043822	fig.468911.3.peg.464	Protein Metabolism
L_hordei_TMW11822_BSQ49_02355	667	682	7.16386	7.16458	16S rRNA (adenine(1518)-N(6)/adenine(1519)-N(6))- dimethyltransferase	GO:0000154 GO:0000179	fig.468911.3.peg.465	RNA Metabolism
L_hordei_TMW11822_BSQ49_02360	978	1139	6.72854	6.5193	hypothetical protein	GO:not available	fig.468911.3.peg.466
L_hordei_TMW11822_BSQ49_02365	1100	1138	6.54622	6.52025	4-(cytidine 5'-diphospho)-2-C-methyl-D-erythritol kinase	GO:0016114 GO:0050515	fig.468911.3.peg.467	Fatty Acids, Lipids, and Isoprenoids
L_hordei_TMW11822_BSQ49_02370	810	892	6.96658	6.88449	hypothetical protein	GO:0019213 GO:0045226	fig.468911.3.peg.468
L_hordei_TMW11822_BSQ49_02375	1502	1520	5.49626	5.45176	argininosuccinate lyase	GO:0004056 GO:0042450	fig.468911.3.peg.469	Amino Acids and Derivatives
L_hordei_TMW11822_BSQ49_02380	1072	1077	6.60026	6.60789	argininosuccinate synthase	GO:0004055 GO:0042450	fig.468911.3.peg.470	Amino Acids and Derivatives
L_hordei_TMW11822_BSQ49_02385	1176	1164	6.42027	6.47079	aromatic amino acid aminotransferase	GO:not available	fig.468911.3.peg.471	Amino Acids and Derivatives
L_hordei_TMW11822_BSQ49_02390	1115	1101	6.5232	6.57406	lactate dehydrogenase	GO:0004617 GO:0006564	fig.468911.3.peg.472	Carbohydrates
L_hordei_TMW11822_BSQ49_02400	382	416	7.61627	7.59479	pur operon repressor	GO:not available	fig.468911.3.peg.474	Nucleosides and Nucleotides
L_hordei_TMW11822_BSQ49_02405	357	366	7.66608	7.6816	UDP-N-acetylglucosamine diphosphorylase/glucosamine-1-phosphate N-acetyltransferase	GO:0003977 GO:0005737 GO:0009103 GO:0009252 GO:0019134	fig.468911.3.peg.475	Cell Wall and Capsule
L_hordei_TMW11822_BSQ49_02410	131	139	8.29308	8.30997	ribose-phosphate pyrophosphokinase	GO:0004749 GO:0009152	fig.468911.3.peg.476	Nucleosides and Nucleotides
L_hordei_TMW11822_BSQ49_02415	482	498	7.42635	7.41588	2,5-diketo-D-gluconic acid reductase	GO:not available	fig.468911.3.peg.477
L_hordei_TMW11822_BSQ49_02420	1452	1474	5.69313	5.64758	GNAT family N-acetyltransferase	GO:0006464 GO:0008999 GO:0042254	fig.468911.3.peg.478
L_hordei_TMW11822_BSQ49_02430	345	391	7.68389	7.62583	glucosamine-6-phosphate deaminase	GO:0004342 GO:0006046	fig.468911.3.peg.480	Cell Wall and Capsule
L_hordei_TMW11822_BSQ49_02435	655	721	7.17656	7.10065	biotin--[acetyl-CoA-carboxylase] ligase	GO:0004077 GO:0006464	fig.468911.3.peg.481	Cofactors, Vitamins, Prosthetic Groups, Pigments
L_hordei_TMW11822_BSQ49_02450	647	670	7.18264	7.17443	hypothetical protein	GO:not available	fig.468911.3.peg.486
L_hordei_TMW11822_BSQ49_02470	954	949	6.76126	6.7992	hypothetical protein	GO:0008832 GO:0015949	fig.468911.3.peg.490
L_hordei_TMW11822_BSQ49_02475	1239	1044	6.30631	6.65633	hypothetical protein	GO:not available	fig.468911.3.peg.491
L_hordei_TMW11822_BSQ49_02480	111	98	8.38627	8.50587	DNA-directed RNA polymerase subunit delta	GO:0003899 GO:0006350	fig.468911.3.peg.492	RNA Metabolism
L_hordei_TMW11822_BSQ49_02485	229	236	7.94303	7.95974	CTP synthase	GO:0003883 GO:0009220	fig.468911.3.peg.493	Nucleosides and Nucleotides
L_hordei_TMW11822_BSQ49_02490	336	343	7.69962	7.72485	UDP-N-acetylglucosamine 1-carboxyvinyltransferase	GO:0008760 GO:0009252	fig.468911.3.peg.494	Cell Wall and Capsule
L_hordei_TMW11822_BSQ49_02495	1016	1017	6.67666	6.69617	transcription termination factor Rho	GO:0003715 GO:0004386 GO:0006353 GO:0008186	fig.468911.3.peg.495	RNA Metabolism
L_hordei_TMW11822_BSQ49_02500	15	16	9.32914	9.3542	50S ribosomal protein L31	GO:0000315 GO:0003735 GO:0006412 GO:0022625	fig.468911.3.peg.496	Protein Metabolism
L_hordei_TMW11822_BSQ49_02505	1450	1432	5.70442	5.78615	guanine permease	GO:not available	fig.468911.3.peg.497	Nucleosides and Nucleotides
L_hordei_TMW11822_BSQ49_02510	1042	1000	6.63781	6.72335	GNAT family N-acetyltransferase	GO:0006464 GO:0008999 GO:0042254	fig.468911.3.peg.499
L_hordei_TMW11822_BSQ49_02515	356	359	7.66789	7.68708	hypothetical protein	GO:0008565 GO:0015628	fig.468911.3.peg.500
L_hordei_TMW11822_BSQ49_02520	823	782	6.95173	7.0294	zinc metalloprotease HtpX	GO:not available	fig.468911.3.peg.501
L_hordei_TMW11822_BSQ49_02525	1338	1338	6.0761	6.09914	hypothetical protein	GO:not available	fig.468911.3.peg.502
L_hordei_TMW11822_BSQ49_02530	656	661	7.17511	7.18724	UDP-N-acetylmuramoyl-tripeptide--D-alanyl-D- alanine ligase	GO:0009252 GO:0047480	fig.468911.3.peg.503	Cell Wall and Capsule
L_hordei_TMW11822_BSQ49_02535	105	108	8.43217	8.44277	ATP-dependent RNA helicase	GO:0004003 GO:0006310	fig.468911.3.peg.504
L_hordei_TMW11822_BSQ49_02540	1350	1318	6.05695	6.14731	holo-ACP synthase	GO:0008610 GO:0008897	fig.468911.3.peg.505	Fatty Acids, Lipids, and Isoprenoids
L_hordei_TMW11822_BSQ49_02545	752	737	7.0566	7.08325	alanine racemase	GO:0008784 GO:0009252	fig.468911.3.peg.506	Amino Acids and Derivatives
L_hordei_TMW11822_BSQ49_02550	537	529	7.32676	7.37666	hypothetical protein	GO:not available	fig.468911.3.peg.507
L_hordei_TMW11822_BSQ49_02555	1083	1064	6.56937	6.62487	PemK family transcriptional regulator	GO:not available	fig.468911.3.peg.508
L_hordei_TMW11822_BSQ49_02560	711	683	7.09895	7.16366	hypothetical protein	GO:0005524 GO:0009898 GO:0015837 GO:0031263 GO:0043190	fig.468911.3.peg.509
L_hordei_TMW11822_BSQ49_02565	14	11	9.35949	9.44129	L-lactate dehydrogenase	GO:0004459 GO:0005737 GO:0019642	fig.468911.3.peg.510	Carbohydrates
L_hordei_TMW11822_BSQ49_02570	401	385	7.58051	7.643	aminoacyl-tRNA hydrolase	GO:0004045 GO:0006412	fig.468911.3.peg.511	Protein Metabolism
L_hordei_TMW11822_BSQ49_02575	902	870	6.8366	6.91764	transcription-repair coupling factor	GO:0003690 GO:0005515 GO:0005524 GO:0006281 GO:0016887	fig.468911.3.peg.512	RNA Metabolism
L_hordei_TMW11822_BSQ49_02585	610	631	7.23298	7.23129	hypothetical protein	GO:not available	fig.468911.3.peg.514
L_hordei_TMW11822_BSQ49_02595	299	308	7.77794	7.79952	RNA-binding protein S1	GO:0004654 GO:0006402	fig.468911.3.peg.516
L_hordei_TMW11822_BSQ49_02600	959	957	6.75645	6.78203	tRNA lysidine(34) synthetase TilS	GO:0006400 GO:0016879	fig.468911.3.peg.517	Cofactors, Vitamins, Prosthetic Groups, Pigments
L_hordei_TMW11822_BSQ49_02605	243	235	7.91969	7.96022	hypoxanthine phosphoribosyltransferase	GO:0004422 GO:0006166	fig.468911.3.peg.518	Cofactors, Vitamins, Prosthetic Groups, Pigments
L_hordei_TMW11822_BSQ49_02610	181	180	8.09654	8.12023	cell division protein FtsH	GO:0004222 GO:0006508 GO:0016887 GO:0051301	fig.468911.3.peg.519	Cofactors, Vitamins, Prosthetic Groups, Pigments
L_hordei_TMW11822_BSQ49_02615	578	614	7.26889	7.25564	Hsp33 family molecular chaperone	GO:not available	fig.468911.3.peg.520	Virulence, Disease and Defense
L_hordei_TMW11822_BSQ49_02620	177	189	8.10707	8.10182	lysine--tRNA ligase	GO:0004824 GO:0005737 GO:0006430	fig.468911.3.peg.521	Protein Metabolism
L_hordei_TMW11822_BSQ49_02650	1484	1462	5.59122	5.68522	peptide ABC transporter permease	GO:0015333 GO:0015833 GO:0016020	fig.468911.3.peg.522	Membrane Transport
L_hordei_TMW11822_BSQ49_02665	514	485	7.37113	7.43179	pyrroline-5-carboxylate reductase	GO:0004735 GO:0006561	fig.468911.3.peg.523	Amino Acids and Derivatives
L_hordei_TMW11822_BSQ49_02670	561	586	7.30029	7.29541	N-acetylglucosamine-6-phosphate deacetylase	GO:0006040 GO:0008448	fig.468911.3.peg.524	Cell Wall and Capsule
L_hordei_TMW11822_BSQ49_02675	672	654	7.15438	7.19915	GntR family transcriptional regulator	GO:0003700 GO:0006355	fig.468911.3.peg.525	Carbohydrates
L_hordei_TMW11822_BSQ49_02680	952	953	6.76403	6.79314	glycosyltransferase	GO:0016757 GO:0043163	fig.468911.3.peg.526	Cell Wall and Capsule
L_hordei_TMW11822_BSQ49_02685	483	479	7.42492	7.44663	nicotinate phosphoribosyltransferase	GO:0004516 GO:0019357 GO:0019358	fig.468911.3.peg.527	Cofactors, Vitamins, Prosthetic Groups, Pigments
L_hordei_TMW11822_BSQ49_02690	158	168	8.16628	8.17507	NAD(+) synthase	GO:0005737 GO:0008795 GO:0009435	fig.468911.3.peg.528	Cofactors, Vitamins, Prosthetic Groups, Pigments
L_hordei_TMW11822_BSQ49_02695	803	801	6.97296	7.00665	RNA-binding transcriptional accessory protein	GO:0000314 GO:0003735 GO:0006412 GO:0022627	fig.468911.3.peg.529	RNA Metabolism
L_hordei_TMW11822_BSQ49_02710	969	983	6.7455	6.74749	3-oxoacyl-ACP synthase	GO:0004315 GO:0006633	fig.468911.3.peg.531
L_hordei_TMW11822_BSQ49_02715	505	542	7.39446	7.35045	LytR family transcriptional regulator	GO:not available	fig.468911.3.peg.532	Regulation and Cell signaling
L_hordei_TMW11822_BSQ49_02725	1509	1511	5.47396	5.48785	EamA family transporter	GO:not available	fig.468911.3.peg.534	RNA Metabolism
L_hordei_TMW11822_BSQ49_02730	696	739	7.12187	7.08231	hypothetical protein	GO:0005524 GO:0007059 GO:0030261	fig.468911.3.peg.535
L_hordei_TMW11822_BSQ49_02735	930	903	6.80276	6.86527	phosphoglycerate mutase	GO:not available	fig.468911.3.peg.536	Miscellaneous
L_hordei_TMW11822_BSQ49_02740	110	115	8.38935	8.39164	aminopeptidase	GO:not available	fig.468911.3.peg.537	Protein Metabolism
L_hordei_TMW11822_BSQ49_02745	607	486	7.24439	7.43159	ribose 5-phosphate isomerase A	GO:0004751 GO:0006098	fig.468911.3.peg.538	Carbohydrates
L_hordei_TMW11822_BSQ49_02750	769	759	7.02073	7.06305	GNAT family N-acetyltransferase	GO:0019491 GO:0033816	fig.468911.3.peg.539
L_hordei_TMW11822_BSQ49_02755	928	952	6.80543	6.7947	dUTP diphosphatase	GO:0004170 GO:0009394	fig.468911.3.peg.540	Nucleosides and Nucleotides
L_hordei_TMW11822_BSQ49_02760	983	955	6.72153	6.78497	DNA repair protein RadA	GO:0005524 GO:0006281	fig.468911.3.peg.541	Protein Metabolism
L_hordei_TMW11822_BSQ49_02765	552	570	7.30939	7.31479	hypothetical protein	GO:not available	fig.468911.3.peg.542	Protein Metabolism
L_hordei_TMW11822_BSQ49_02770	188	204	8.07891	8.0501	glutamate--tRNA ligase	GO:0004818 GO:0006424 GO:0009332	fig.468911.3.peg.543	Cofactors, Vitamins, Prosthetic Groups, Pigments
L_hordei_TMW11822_BSQ49_02775	481	489	7.42843	7.42753	cysteine--tRNA ligase	GO:0004817 GO:0005737 GO:0006423	fig.468911.3.peg.544	Miscellaneous
L_hordei_TMW11822_BSQ49_02780	620	616	7.22281	7.24833	Mini-ribonuclease 3	GO:not available	fig.468911.3.peg.545	Miscellaneous
L_hordei_TMW11822_BSQ49_02785	344	347	7.68508	7.71171	23S rRNA (guanosine(2251)-2'-O)-methyltransferase RlmB	GO:0008173 GO:0009451	fig.468911.3.peg.546	RNA Metabolism
L_hordei_TMW11822_BSQ49_02790	1269	1229	6.23546	6.35071	DNA-binding protein	GO:not available	fig.468911.3.peg.547	Miscellaneous
L_hordei_TMW11822_BSQ49_02795	168	154	8.1414	8.22069	50S ribosomal protein L33	GO:0000315 GO:0003735 GO:0006412 GO:0022625	fig.468911.3.peg.548	Protein Metabolism
L_hordei_TMW11822_BSQ49_02800	454	432	7.48384	7.5636	preprotein translocase subunit SecE	GO:0005887 GO:0015450 GO:0043952	fig.468911.3.peg.549
L_hordei_TMW11822_BSQ49_02805	151	161	8.18844	8.20223	transcription termination/antitermination protein NusG	GO:0003715 GO:0006353	fig.468911.3.peg.550	RNA Metabolism
L_hordei_TMW11822_BSQ49_02815	35	38	9.12616	9.12324	50S ribosomal protein L11	GO:0000315 GO:0003735 GO:0006412 GO:0022625	fig.468911.3.peg.552	Protein Metabolism
L_hordei_TMW11822_BSQ49_02820	49	44	9.01488	9.05016	50S ribosomal protein L1	GO:0000311 GO:0003735 GO:0006412 GO:0022625	fig.468911.3.peg.553	Protein Metabolism
L_hordei_TMW11822_BSQ49_02825	39	40	9.09688	9.08483	50S ribosomal protein L10	GO:not available	fig.468911.3.peg.554	Protein Metabolism
L_hordei_TMW11822_BSQ49_02830	4	6	9.8086	9.81132	50S ribosomal protein L7/L12	GO:0000315 GO:0003735 GO:0006412 GO:0022625	fig.468911.3.peg.555	Protein Metabolism
L_hordei_TMW11822_BSQ49_02835	1177	1194	6.41854	6.40203	hypothetical protein	GO:not available	fig.468911.3.peg.556
L_hordei_TMW11822_BSQ49_02840	400	430	7.58194	7.56819	class 1b ribonucleoside-diphosphate reductase subunit beta	GO:0005971 GO:0009265 GO:0016959 GO:0030145	fig.468911.3.peg.557	Nucleosides and Nucleotides
L_hordei_TMW11822_BSQ49_02845;L_hordei_TMW11822_BSQ49_11640	351	367	7.67401	7.68158	ribonucleotide-diphosphate reductase subunit alpha;ribonucleotide-diphosphate reductase subunit alpha	GO:not available;GO:not available	fig.468911.3.peg.558;fig.468911.3.peg.2296	Nucleosides and Nucleotides;Nucleosides and Nucleotides
L_hordei_TMW11822_BSQ49_02850	707	647	7.10747	7.20419	ribonucleotide reductase stimulatory protein	GO:0009263	fig.468911.3.peg.559	Nucleosides and Nucleotides
L_hordei_TMW11822_BSQ49_02855	548	470	7.3123	7.46914	NrdH-redoxin	GO:not available	fig.468911.3.peg.560	Nucleosides and Nucleotides
L_hordei_TMW11822_BSQ49_02860	692	694	7.12996	7.14272	16S rRNA methyltransferase	GO:0006412 GO:0008757 GO:0018364	fig.468911.3.peg.561	RNA Metabolism
L_hordei_TMW11822_BSQ49_02865	1174	1207	6.42616	6.38034	tRNA-specific adenosine deaminase	GO:0008703 GO:0008835 GO:0009231	fig.468911.3.peg.562	RNA Metabolism
L_hordei_TMW11822_BSQ49_02875	904	914	6.83599	6.85123	DNA polymerase III subunit gamma/tau	GO:0003887 GO:0006260 GO:0009360	fig.468911.3.peg.563	DNA Metabolism
L_hordei_TMW11822_BSQ49_02880	241	292	7.92096	7.8508	YbaB/EbfC family nucleoid-associated protein	GO:0003677 GO:0005737 GO:0008150	fig.468911.3.peg.564	DNA Metabolism
L_hordei_TMW11822_BSQ49_02885	801	828	6.97831	6.98194	recombination protein RecR	GO:0006281 GO:0006310	fig.468911.3.peg.565	DNA Metabolism
L_hordei_TMW11822_BSQ49_02890	941	1085	6.78762	6.59768	hypothetical protein	GO:not available	fig.468911.3.peg.566	DNA Metabolism
L_hordei_TMW11822_BSQ49_02895	901	845	6.83889	6.94974	dTMP kinase	GO:0004798 GO:0015949	fig.468911.3.peg.567	Nucleosides and Nucleotides
L_hordei_TMW11822_BSQ49_02900	389	407	7.60457	7.60861	hypothetical protein	GO:0004616 GO:0006098	fig.468911.3.peg.568
L_hordei_TMW11822_BSQ49_02905	1236	1235	6.31291	6.34113	DNA polymerase III subunit delta'	GO:0003887 GO:0006260 GO:0009360	fig.468911.3.peg.569	DNA Metabolism
L_hordei_TMW11822_BSQ49_02910	296	257	7.79215	7.91907	DNA replication initiation control protein YabA	GO:0009297 GO:0010339	fig.468911.3.peg.570	Stress Response
L_hordei_TMW11822_BSQ49_02915	875	796	6.8781	7.01407	16S rRNA (cytidine(1402)-2'-O)-methyltransferase	GO:0000451 GO:0008649 GO:0008757	fig.468911.3.peg.571	RNA Metabolism
L_hordei_TMW11822_BSQ49_02920	566	581	7.29006	7.29971	acyl-ACP thioesterase	GO:0016291	fig.468911.3.peg.572
L_hordei_TMW11822_BSQ49_02925	554	540	7.30788	7.354	L-asparaginase	GO:not available	fig.468911.3.peg.573	Amino Acids and Derivatives
L_hordei_TMW11822_BSQ49_02935	1521	1545	5.43659	5.28708	phosphoglycerate mutase	GO:0009236 GO:0019175	fig.468911.3.peg.575	Miscellaneous
L_hordei_TMW11822_BSQ49_02940	1298	1242	6.17023	6.33068	phosphosulfolactate synthase	GO:0019295 GO:0043817	fig.468911.3.peg.576
L_hordei_TMW11822_BSQ49_02945	535	539	7.32817	7.35586	hypothetical protein	GO:not available	fig.468911.3.peg.577
L_hordei_TMW11822_BSQ49_02955	530	569	7.34249	7.31585	tRNA (adenosine(37)-N6)-threonylcarbamoyltransferase complex dimerization subunit type 1 TsaB	GO:0003725 GO:0006400	fig.468911.3.peg.579	Cell Wall and Capsule
L_hordei_TMW11822_BSQ49_02960	657	650	7.17336	7.20172	ribosomal-protein-alanine N-acetyltransferase	GO:0006464 GO:0008999 GO:0042254	fig.468911.3.peg.580	Protein Metabolism
L_hordei_TMW11822_BSQ49_02965	625	603	7.21799	7.26526	tRNA (adenosine(37)-N6)-threonylcarbamoyltransferase complex transferase subunit TsaD	GO:0016549	fig.468911.3.peg.581	Cell Division and Cell Cycle
L_hordei_TMW11822_BSQ49_02970	827	810	6.94532	6.99869	multidrug ABC transporter ATP-binding protein	GO:0005524 GO:0005575 GO:0008150	fig.468911.3.peg.582
L_hordei_TMW11822_BSQ49_02975	313	317	7.75315	7.77706	redox-sensing transcriptional repressor Rex	GO:0019310 GO:0050112	fig.468911.3.peg.583	Stress Response
L_hordei_TMW11822_BSQ49_02985	71	70	8.75159	8.77294	co-chaperone GroES	GO:not available	fig.468911.3.peg.585	Protein Metabolism
L_hordei_TMW11822_BSQ49_02990	55	56	8.96625	8.95548	chaperonin GroL	GO:0005515 GO:0006457 GO:0016887	fig.468911.3.peg.586	Protein Metabolism
L_hordei_TMW11822_BSQ49_02995	892	887	6.85661	6.8916	amino acid permease	GO:not available	fig.468911.3.peg.587
L_hordei_TMW11822_BSQ49_03000	1346	1343	6.06069	6.08819	undecaprenyl-phosphate alpha-N-acetylglucosaminyl 1-phosphate transferase	GO:0009246 GO:0016780	fig.468911.3.peg.588	Cell Wall and Capsule
L_hordei_TMW11822_BSQ49_03005	1446	1408	5.72154	5.8542	YigZ family protein	GO:not available	fig.468911.3.peg.589
L_hordei_TMW11822_BSQ49_03020	155	164	8.17608	8.19911	ribosomal subunit interface protein	GO:0005840 GO:0009386 GO:0022626 GO:0045182	fig.468911.3.peg.592	Protein Metabolism
L_hordei_TMW11822_BSQ49_03025	226	250	7.95186	7.9342	preprotein translocase subunit SecA	GO:0009898 GO:0015450 GO:0016887 GO:0043952	fig.468911.3.peg.593
L_hordei_TMW11822_BSQ49_03030	669	778	7.15857	7.04253	peptide chain release factor 2	GO:0003747 GO:0006415	fig.468911.3.peg.594	Protein Metabolism
L_hordei_TMW11822_BSQ49_03035	294	314	7.79739	7.78702	cell division ATP-binding protein FtsE	GO:0000910 GO:0005524 GO:0006810	fig.468911.3.peg.595
L_hordei_TMW11822_BSQ49_03040	576	583	7.27192	7.29657	cell division protein FtsX	GO:0000910	fig.468911.3.peg.596
L_hordei_TMW11822_BSQ49_03045	1293	1255	6.1822	6.28703	PDZ domain-containing protein	GO:0004252 GO:0005515 GO:0006508 GO:0006950 GO:0030288	fig.468911.3.peg.597	Miscellaneous
L_hordei_TMW11822_BSQ49_03050	847	853	6.91804	6.93958	DNA-binding response regulator	GO:0000156 GO:0000160 GO:0003700 GO:0006355 GO:0006796	fig.468911.3.peg.598	Phosphorus Metabolism
L_hordei_TMW11822_BSQ49_03055	1478	1522	5.59748	5.4456	two-component sensor histidine kinase	GO:0000155 GO:0000160 GO:0006796 GO:0006817	fig.468911.3.peg.599	Phosphorus Metabolism
L_hordei_TMW11822_BSQ49_03060	1270	1261	6.2344	6.27887	phosphate transport system regulatory protein PhoU	GO:0003700 GO:0006817 GO:0051049	fig.468911.3.peg.600	Phosphorus Metabolism
L_hordei_TMW11822_BSQ49_03075	433	449	7.51833	7.51761	HPr kinase/phosphorylase	GO:0004674 GO:0009401 GO:0016791	fig.468911.3.peg.603	Regulation and Cell signaling
L_hordei_TMW11822_BSQ49_03085	577	563	7.2713	7.32596	glycerol-3-phosphate dehydrogenase	GO:not available	fig.468911.3.peg.605	Fatty Acids, Lipids, and Isoprenoids
L_hordei_TMW11822_BSQ49_03090	253	261	7.89746	7.91374	thioredoxin-disulfide reductase	GO:0004791 GO:0055114	fig.468911.3.peg.606	Nucleosides and Nucleotides
L_hordei_TMW11822_BSQ49_03095	120	141	8.33844	8.28759	phosphoglucomutase	GO:0008966 GO:0009103 GO:0009252	fig.468911.3.peg.607	Cell Wall and Capsule
L_hordei_TMW11822_BSQ49_03100	702	763	7.11559	7.059	hydrolase	GO:0003700 GO:0006355 GO:0006768	fig.468911.3.peg.608	Cofactors, Vitamins, Prosthetic Groups, Pigments
L_hordei_TMW11822_BSQ49_03105	939	950	6.7906	6.7992	nicotinate phosphoribosyltransferase	GO:0004516 GO:0019357 GO:0019358	fig.468911.3.peg.609	Cofactors, Vitamins, Prosthetic Groups, Pigments
L_hordei_TMW11822_BSQ49_03110	838	788	6.92881	7.02264	excinuclease ABC subunit B	GO:0006289 GO:0009380 GO:0009381	fig.468911.3.peg.610	DNA Metabolism
L_hordei_TMW11822_BSQ49_03115	585	582	7.26498	7.29965	excinuclease ABC subunit A	GO:0006289 GO:0009380 GO:0009381	fig.468911.3.peg.611	DNA Metabolism
L_hordei_TMW11822_BSQ49_03120;L_hordei_TMW11822_BSQ49_09640	193	183	8.04868	8.11204	S-ribosylhomocysteine lyase;S-ribosylhomocysteine lyase	GO:not available;GO:not available	fig.468911.3.peg.612;fig.468911.3.peg.1890	Amino Acids and Derivatives;Amino Acids and Derivatives
L_hordei_TMW11822_BSQ49_03125	612	598	7.22958	7.27914	RNase adaptor protein RapZ	GO:0003674 GO:0019634	fig.468911.3.peg.613
L_hordei_TMW11822_BSQ49_03130	897	875	6.84899	6.9093	hypothetical protein	GO:not available	fig.468911.3.peg.614
L_hordei_TMW11822_BSQ49_03135	1126	1073	6.50927	6.61012	DNA-binding protein WhiA	GO:0003677	fig.468911.3.peg.615
L_hordei_TMW11822_BSQ49_03140	88	86	8.60371	8.61433	ATP-dependent Clp endopeptidase, proteolytic subunit ClpP	GO:0004176 GO:0004252 GO:0006508 GO:0009368	fig.468911.3.peg.616	Protein Metabolism
L_hordei_TMW11822_BSQ49_03150	1353	1438	6.05382	5.77121	RNA polymerase sigma-54 factor	GO:0006352 GO:0016987	fig.468911.3.peg.617	RNA Metabolism
L_hordei_TMW11822_BSQ49_03155	1319	1294	6.11482	6.21349	SorC family transcriptional regulator	GO:not available	fig.468911.3.peg.618
L_hordei_TMW11822_BSQ49_03160	3	3	9.86314	9.84851	type I glyceraldehyde-3-phosphate dehydrogenase	GO:0006094 GO:0006096 GO:0008943 GO:0019682	fig.468911.3.peg.619	Cofactors, Vitamins, Prosthetic Groups, Pigments
L_hordei_TMW11822_BSQ49_03165	20	20	9.29398	9.30145	phosphoglycerate kinase	GO:not available	fig.468911.3.peg.620	Carbohydrates
L_hordei_TMW11822_BSQ49_03170	22	23	9.234	9.23018	triose-phosphate isomerase	GO:0004807 GO:0006096	fig.468911.3.peg.621	Carbohydrates
L_hordei_TMW11822_BSQ49_03175	11	12	9.4315	9.43642	phosphopyruvate hydratase	GO:0004634 GO:0006096	fig.468911.3.peg.622	Carbohydrates
L_hordei_TMW11822_BSQ49_03180	1121	1195	6.51173	6.40136	preprotein translocase subunit SecG	GO:0005887 GO:0015450 GO:0043952	fig.468911.3.peg.623	Regulation and Cell signaling
L_hordei_TMW11822_BSQ49_03185	437	454	7.508	7.51079	ribonuclease R	GO:0006401 GO:0008997	fig.468911.3.peg.624	RNA Metabolism
L_hordei_TMW11822_BSQ49_03190	1067	1049	6.604	6.64781	SsrA-binding protein	GO:0003723 GO:0006450	fig.468911.3.peg.625	Protein Metabolism
L_hordei_TMW11822_BSQ49_03195	511	573	7.37854	7.31292	hypothetical protein	GO:0005524 GO:0007059 GO:0030261	fig.468911.3.peg.626
L_hordei_TMW11822_BSQ49_03205	849	963	6.917	6.77429	GNAT family N-acetyltransferase	GO:0006464 GO:0008999 GO:0042254	fig.468911.3.peg.628
L_hordei_TMW11822_BSQ49_03210	1430	1435	5.77669	5.77553	hypothetical protein	GO:not available	fig.468911.3.peg.629
L_hordei_TMW11822_BSQ49_03215	295	298	7.79714	7.81937	HAD family hydrolase	GO:0008152 GO:0016787	fig.468911.3.peg.630
L_hordei_TMW11822_BSQ49_03220	1010	1081	6.68383	6.60478	uracil-DNA glycosylase	GO:0004844 GO:0005737 GO:0006284	fig.468911.3.peg.631	DNA Metabolism
L_hordei_TMW11822_BSQ49_03225	196	214	8.04082	8.01009	phosphate acetyltransferase	GO:0006086 GO:0008959	fig.468911.3.peg.632	Carbohydrates
L_hordei_TMW11822_BSQ49_03230	686	728	7.13478	7.09339	tRNA (adenosine(37)-N6)-threonylcarbamoyltransferase complex ATPase subunit type 1 TsaE	GO:0005737 GO:0006400 GO:0016887	fig.468911.3.peg.633	Cell Wall and Capsule
L_hordei_TMW11822_BSQ49_03235	1169	1150	6.42725	6.50245	anaerobic ribonucleoside-triphosphate reductase	GO:0008998 GO:0009265	fig.468911.3.peg.634	Nucleosides and Nucleotides
L_hordei_TMW11822_BSQ49_03240	1441	1374	5.73984	6.00001	anaerobic ribonucleoside-triphosphate reductase activating protein	GO:0009265 GO:0009391 GO:0051539	fig.468911.3.peg.635	Nucleosides and Nucleotides
L_hordei_TMW11822_BSQ49_03245	1163	1069	6.43561	6.6163	D-alanyl-D-alanine dipeptidase	GO:not available	fig.468911.3.peg.636
L_hordei_TMW11822_BSQ49_03250	1461	1457	5.6636	5.70483	hypothetical protein	GO:not available
L_hordei_TMW11822_BSQ49_03255	583	591	7.26585	7.28941	hypothetical protein	GO:0016891 GO:0042779	fig.468911.3.peg.637	Virulence, Disease and Defense
L_hordei_TMW11822_BSQ49_03260	591	601	7.26234	7.26987	transcriptional regulator Spx	GO:not available	fig.468911.3.peg.638
L_hordei_TMW11822_BSQ49_03265	551	552	7.31035	7.33594	adaptor protein MecA	GO:not available	fig.468911.3.peg.639	DNA Metabolism
L_hordei_TMW11822_BSQ49_03275	426	397	7.53666	7.61969	oligoendopeptidase F	GO:0004222 GO:0006508	fig.468911.3.peg.641
L_hordei_TMW11822_BSQ49_03280	1296	1280	6.17854	6.24944	dithiol-disulfide isomerase	GO:not available	fig.468911.3.peg.642
L_hordei_TMW11822_BSQ49_03285	1046	1068	6.62928	6.62047	GTP pyrophosphokinase	GO:0003824 GO:0015968 GO:0015969	fig.468911.3.peg.643
L_hordei_TMW11822_BSQ49_03290	975	1052	6.7324	6.64243	NAD kinase	GO:0004642 GO:0006189	fig.468911.3.peg.644	Cofactors, Vitamins, Prosthetic Groups, Pigments
L_hordei_TMW11822_BSQ49_03300	1155	1161	6.45083	6.47489	magnesium transporter	GO:0015095 GO:0015693	fig.468911.3.peg.646
L_hordei_TMW11822_BSQ49_03305	216	224	7.98261	7.9832	6-phosphogluconolactonase	GO:not available	fig.468911.3.peg.647	Carbohydrates
L_hordei_TMW11822_BSQ49_03310	359	358	7.66233	7.68762	PTS glucose transporter subunit IIA	GO:not available	fig.468911.3.peg.648
L_hordei_TMW11822_BSQ49_03315	503	481	7.39596	7.44101	GMP reductase	GO:0003920 GO:0015950	fig.468911.3.peg.649	Nucleosides and Nucleotides
L_hordei_TMW11822_BSQ49_03320	828	795	6.94492	7.01548	aminoacyl-tRNA deacylase	GO:0002161 GO:0043039	fig.468911.3.peg.650
L_hordei_TMW11822_BSQ49_03325	1146	1137	6.4702	6.52064	23S rRNA methyltransferase	GO:0008171 GO:0009102	fig.468911.3.peg.651	RNA Metabolism
L_hordei_TMW11822_BSQ49_03330	419	443	7.54703	7.52928	tRNA (uridine(34)/cytosine(34)/5- carboxymethylaminomethyluridine(34)-2'-O)- methyltransferase TrmL	GO:0006400 GO:0008175	fig.468911.3.peg.652	RNA Metabolism
L_hordei_TMW11822_BSQ49_03335	1253	1245	6.26537	6.32616	cell division protein FtsK	GO:0003674 GO:0009306	fig.468911.3.peg.653	Cell Division and Cell Cycle
L_hordei_TMW11822_BSQ49_03340	899	896	6.84685	6.87947	peptidase M16	GO:not available	fig.468911.3.peg.654
L_hordei_TMW11822_BSQ49_03345	924	923	6.8098	6.84196	peptidase M16	GO:0004222 GO:0018189	fig.468911.3.peg.655
L_hordei_TMW11822_BSQ49_03350	864	857	6.89126	6.93636	3-oxoacyl-ACP reductase	GO:0004316 GO:0006633	fig.468911.3.peg.656	Fatty Acids, Lipids, and Isoprenoids
L_hordei_TMW11822_BSQ49_03355	368	377	7.64236	7.66016	helix-turn-helix domain-containing protein	GO:0003697 GO:0006260 GO:0006281 GO:0006310 GO:0006350	fig.468911.3.peg.657
L_hordei_TMW11822_BSQ49_03365	455	474	7.48222	7.46384	competence/damage-inducible protein A	GO:not available	fig.468911.3.peg.660
L_hordei_TMW11822_BSQ49_03370	234	222	7.93373	7.98785	recombinase RecA	GO:0003677 GO:0005737 GO:0006281 GO:0006310 GO:0008094 GO:0009432	fig.468911.3.peg.661	DNA Metabolism
L_hordei_TMW11822_BSQ49_03380	558	547	7.30199	7.34489	arginine repressor	GO:0006525 GO:0016564	fig.468911.3.peg.663	Amino Acids and Derivatives
L_hordei_TMW11822_BSQ49_03385	1259	1295	6.25365	6.21128	carboxypeptidase	GO:not available	fig.468911.3.peg.664	Cell Wall and Capsule
L_hordei_TMW11822_BSQ49_03390	228	211	7.94571	8.02234	hypothetical protein	GO:not available	fig.468911.3.peg.665
L_hordei_TMW11822_BSQ49_03395	1244	1199	6.291	6.39592	DNA repair exonuclease	GO:0004527 GO:0006260 GO:0006310	fig.468911.3.peg.666	DNA Metabolism
L_hordei_TMW11822_BSQ49_03400	1301	1304	6.16466	6.19506	DNA repair protein	GO:0005524 GO:0007059 GO:0030261	fig.468911.3.peg.667
L_hordei_TMW11822_BSQ49_03405	557	536	7.30356	7.35727	3'-5' exonuclease	GO:not available	fig.468911.3.peg.668	RNA Metabolism
L_hordei_TMW11822_BSQ49_03415	444	465	7.49819	7.48369	universal stress protein UspA	GO:0042426 GO:0043687 GO:0051539 GO:0070283	fig.468911.3.peg.669
L_hordei_TMW11822_BSQ49_03420	277	550	7.83628	7.34176	hypothetical protein	GO:not available	fig.468911.3.peg.670
L_hordei_TMW11822_BSQ49_03425	845	686	6.92096	7.15362	hypothetical protein	GO:not available	fig.468911.3.peg.671
L_hordei_TMW11822_BSQ49_03430	1029	999	6.65834	6.72398	amino acid permease	GO:not available	fig.468911.3.peg.672
L_hordei_TMW11822_BSQ49_03435	716	697	7.09228	7.1386	hypothetical protein	GO:not available	fig.468911.3.peg.673
L_hordei_TMW11822_BSQ49_03440	489	509	7.41766	7.39998	acetate kinase	GO:0005737 GO:0006083 GO:0006113 GO:0008776	fig.468911.3.peg.674	Carbohydrates
L_hordei_TMW11822_BSQ49_03445	862	783	6.89234	7.02805	hypothetical protein	GO:not available	fig.468911.3.peg.675
L_hordei_TMW11822_BSQ49_03455	1278	1241	6.22407	6.33192	5-(carboxyamino)imidazole ribonucleotide synthase	GO:0004638 GO:0009152 GO:0009320 GO:0016887	fig.468911.3.peg.677	Nucleosides and Nucleotides
L_hordei_TMW11822_BSQ49_03460	542	511	7.31926	7.39722	adenylosuccinate lyase	GO:0004018 GO:0009152	fig.468911.3.peg.678	Nucleosides and Nucleotides
L_hordei_TMW11822_BSQ49_03500	961	934	6.7535	6.82567	bifunctional phosphoribosylaminoimidazolecarboxamide formyltransferase/IMP cyclohydrolase	GO:0003937 GO:0004643 GO:0009152	fig.468911.3.peg.686	Cofactors, Vitamins, Prosthetic Groups, Pigments
L_hordei_TMW11822_BSQ49_03505	1442	1423	5.7364	5.80022	phosphoribosylamine--glycine ligase	GO:0004637 GO:0006189 GO:0009152	fig.468911.3.peg.687	Nucleosides and Nucleotides
L_hordei_TMW11822_BSQ49_03510	227	253	7.95024	7.92702	aspartate aminotransferase	GO:not available	fig.468911.3.peg.688	Amino Acids and Derivatives
L_hordei_TMW11822_BSQ49_03515	1282	1263	6.21119	6.27746	LysR family transcriptional regulator	GO:0016563 GO:0019619 GO:0045893	fig.468911.3.peg.689
L_hordei_TMW11822_BSQ49_03525	94	90	8.51593	8.58954	DUF2187 domain-containing protein	GO:0019628	fig.468911.3.peg.691
L_hordei_TMW11822_BSQ49_03535	237	246	7.92805	7.93997	arginine--tRNA ligase	GO:0004814 GO:0005737 GO:0006420	fig.468911.3.peg.692	Protein Metabolism
L_hordei_TMW11822_BSQ49_03540	310	318	7.75899	7.77306	ribonuclease Y	GO:0004521 GO:0006402	fig.468911.3.peg.693
L_hordei_TMW11822_BSQ49_03545	814	831	6.96319	6.96844	metallophosphoesterase	GO:0008152 GO:0042578	fig.468911.3.peg.694
L_hordei_TMW11822_BSQ49_03550	850	876	6.91677	6.90901	DNA mismatch repair protein MutS	GO:0005524 GO:0006298	fig.468911.3.peg.695	DNA Metabolism
L_hordei_TMW11822_BSQ49_03555	1149	1135	6.46316	6.52262	DNA mismatch repair protein MutL	GO:0006298 GO:0016887	fig.468911.3.peg.696	DNA Metabolism
L_hordei_TMW11822_BSQ49_03560	976	1023	6.73087	6.68722	Holliday junction DNA helicase RuvA	GO:0006310 GO:0009378 GO:0009379	fig.468911.3.peg.697	DNA Metabolism
L_hordei_TMW11822_BSQ49_03565	1117	1189	6.51962	6.41422	Holliday junction DNA helicase RuvB	GO:0006310 GO:0009378 GO:0009379	fig.468911.3.peg.698	DNA Metabolism
L_hordei_TMW11822_BSQ49_03570	195	223	8.04431	7.98426	tRNA preQ1(34) S-adenosylmethionine ribosyltransferase-isomerase QueA	GO:0005737 GO:0006400 GO:0008616 GO:0051075	fig.468911.3.peg.699	RNA Metabolism
L_hordei_TMW11822_BSQ49_03575	613	620	7.22957	7.24438	tRNA guanosine(34) transglycosylase Tgt	GO:0005737 GO:0006400 GO:0008479	fig.468911.3.peg.700	RNA Metabolism
L_hordei_TMW11822_BSQ49_03580	145	153	8.21167	8.22546	preprotein translocase subunit YajC	GO:0005887 GO:0009306 GO:0015450	fig.468911.3.peg.701
L_hordei_TMW11822_BSQ49_03585	273	273	7.85024	7.88201	3-hydroxyacyl-[acyl-carrier-protein] dehydratase FabZ	GO:0006633 GO:0016836	fig.468911.3.peg.702	Fatty Acids, Lipids, and Isoprenoids
L_hordei_TMW11822_BSQ49_03590	688	700	7.1324	7.13269	MarR family transcriptional regulator	GO:not available	fig.468911.3.peg.703	Fatty Acids, Lipids, and Isoprenoids
L_hordei_TMW11822_BSQ49_03595	439	447	7.50686	7.52225	3-oxoacyl-ACP synthase	GO:0004315 GO:0006633	fig.468911.3.peg.704
L_hordei_TMW11822_BSQ49_03600	13	14	9.36127	9.3766	acyl carrier protein	GO:0000036 GO:0006633	fig.468911.3.peg.705	Fatty Acids, Lipids, and Isoprenoids
L_hordei_TMW11822_BSQ49_03605	487	494	7.41872	7.42203	ACP S-malonyltransferase	GO:0004314 GO:0006633	fig.468911.3.peg.706	Fatty Acids, Lipids, and Isoprenoids
L_hordei_TMW11822_BSQ49_03610	128	107	8.302	8.44474	3-oxoacyl-[acyl-carrier-protein] reductase	GO:0004316 GO:0006633	fig.468911.3.peg.707	Fatty Acids, Lipids, and Isoprenoids
L_hordei_TMW11822_BSQ49_03615	190	201	8.06186	8.06151	beta-ketoacyl-[acyl-carrier-protein] synthase II	GO:0006633 GO:0033817	fig.468911.3.peg.708
L_hordei_TMW11822_BSQ49_03620	164	167	8.15399	8.17865	acetyl-CoA carboxylase, biotin carboxyl carrier protein	GO:0003989 GO:0006633 GO:0009317	fig.468911.3.peg.709	Fatty Acids, Lipids, and Isoprenoids
L_hordei_TMW11822_BSQ49_03625	160	175	8.1625	8.15226	3-hydroxyacyl-[acyl-carrier-protein] dehydratase FabZ	GO:0006633 GO:0016836	fig.468911.3.peg.710	Fatty Acids, Lipids, and Isoprenoids
L_hordei_TMW11822_BSQ49_03630	392	394	7.60077	7.62323	acetyl-CoA carboxylase biotin carboxylase subunit	GO:0003989 GO:0004075 GO:0006633 GO:0009317	fig.468911.3.peg.711	Fatty Acids, Lipids, and Isoprenoids
L_hordei_TMW11822_BSQ49_03635	445	458	7.49383	7.50319	acetyl-CoA carboxylase subunit beta	GO:0003989 GO:0006633 GO:0009317	fig.468911.3.peg.712	Fatty Acids, Lipids, and Isoprenoids
L_hordei_TMW11822_BSQ49_03640	491	483	7.41547	7.43762	acetyl-CoA carboxylase carboxyl transferase subunit alpha	GO:0003989 GO:0006633 GO:0009317	fig.468911.3.peg.713	Fatty Acids, Lipids, and Isoprenoids
L_hordei_TMW11822_BSQ49_03645	124	137	8.31297	8.31241	enoyl-[acyl-carrier-protein] reductase	GO:0004316 GO:0006633	fig.468911.3.peg.714	Fatty Acids, Lipids, and Isoprenoids
L_hordei_TMW11822_BSQ49_03650	395	400	7.59251	7.61629	glucose-6-phosphate dehydrogenase	GO:0004345 GO:0006098	fig.468911.3.peg.715	Carbohydrates
L_hordei_TMW11822_BSQ49_03660	698	635	7.11997	7.22624	metal-dependent hydrolase	GO:0004416 GO:0019243	fig.468911.3.peg.717
L_hordei_TMW11822_BSQ49_03665	601	611	7.25288	7.25799	DHH family phosphoesterase	GO:not available	fig.468911.3.peg.718	RNA Metabolism
L_hordei_TMW11822_BSQ49_03670	675	655	7.1511	7.19659	DEAD/DEAH box helicase	GO:not available	fig.468911.3.peg.719
L_hordei_TMW11822_BSQ49_03675	224	232	7.95845	7.9698	alanine--tRNA ligase	GO:0004813 GO:0005737 GO:0006419	fig.468911.3.peg.720	Protein Metabolism
L_hordei_TMW11822_BSQ49_03680	1101	1080	6.54223	6.60482	lactate oxidase	GO:not available	fig.468911.3.peg.721	Carbohydrates
L_hordei_TMW11822_BSQ49_03685	115	120	8.36306	8.36133	ABC transporter substrate-binding protein	GO:not available	fig.468911.3.peg.722	Amino Acids and Derivatives
L_hordei_TMW11822_BSQ49_03690	436	439	7.51063	7.53463	methionine ABC transporter ATP-binding protein	GO:0005524 GO:0009898 GO:0033232 GO:0048473 GO:0055052	fig.468911.3.peg.723	Amino Acids and Derivatives
L_hordei_TMW11822_BSQ49_03695	911	921	6.82111	6.84276	methionine ABC transporter permease	GO:0005887 GO:0015416 GO:0015716 GO:0055052	fig.468911.3.peg.724	Amino Acids and Derivatives
L_hordei_TMW11822_BSQ49_03700	428	431	7.53442	7.56654	hypothetical protein	GO:not available	fig.468911.3.peg.725
L_hordei_TMW11822_BSQ49_03705	532	523	7.3348	7.38195	Holliday junction DNA helicase RuvA	GO:0003674 GO:0005737 GO:0008150	fig.468911.3.peg.726
L_hordei_TMW11822_BSQ49_03720	993	1040	6.70978	6.65891	hypothetical protein	GO:not available
L_hordei_TMW11822_BSQ49_03725	745	753	7.06529	7.06914	endonuclease MutS2	GO:0006259 GO:0030983	fig.468911.3.peg.730	DNA Metabolism
L_hordei_TMW11822_BSQ49_03730	157	156	8.16666	8.21302	thioredoxin	GO:0005737 GO:0015036 GO:0055114	fig.468911.3.peg.731
L_hordei_TMW11822_BSQ49_03735	1337	1334	6.07611	6.11146	PadR family transcriptional regulator	GO:0003700 GO:0006355	fig.468911.3.peg.732
L_hordei_TMW11822_BSQ49_03745	1109	1158	6.52687	6.49062	hypothetical protein	GO:not available	fig.468911.3.peg.734
L_hordei_TMW11822_BSQ49_03750	1130	1309	6.50164	6.18169	hypothetical protein	GO:not available	fig.468911.3.peg.735
L_hordei_TMW11822_BSQ49_03760	242	247	7.9198	7.93788	D-alanine--poly(phosphoribitol) ligase subunit 1	GO:0019350 GO:0047473	fig.468911.3.peg.737	Cell Wall and Capsule
L_hordei_TMW11822_BSQ49_03770	27	30	9.16061	9.1681	D-alanine--poly(phosphoribitol) ligase subunit 2	GO:0019350 GO:0047473	fig.468911.3.peg.740	Cell Wall and Capsule
L_hordei_TMW11822_BSQ49_03775	411	417	7.56647	7.59314	D-alanyl-lipoteichoic acid biosynthesis protein DltD	GO:0070394	fig.468911.3.peg.741	Cell Wall and Capsule
L_hordei_TMW11822_BSQ49_03785	533	522	7.33199	7.38553	hypothetical protein	GO:not available	fig.468911.3.peg.743
L_hordei_TMW11822_BSQ49_03790	940	996	6.78953	6.72634	non-canonical purine NTP pyrophosphatase, RdgB/HAM1 family	GO:0006281 GO:0016462	fig.468911.3.peg.744	Nucleosides and Nucleotides
L_hordei_TMW11822_BSQ49_03795	935	1039	6.79437	6.66137	YfcE family phosphodiesterase	GO:0016788	fig.468911.3.peg.745	Stress Response
L_hordei_TMW11822_BSQ49_03840	1518	1494	5.44733	5.57846	transcriptional regulator	GO:0003700 GO:0006355	fig.468911.3.peg.753	Regulation and Cell signaling
L_hordei_TMW11822_BSQ49_03850	816	814	6.96238	6.99255	acetyltransferase	GO:not available	fig.468911.3.peg.755
L_hordei_TMW11822_BSQ49_03865	1373	1325	5.97403	6.1326	hypothetical protein	GO:not available
L_hordei_TMW11822_BSQ49_03875	1558	1548	5.09208	5.18187	GNAT family N-acetyltransferase	GO:0006464 GO:0008999 GO:0042254	fig.468911.3.peg.760
L_hordei_TMW11822_BSQ49_03890	1361	1332	6.0236	6.118	hypothetical protein	GO:0000910 GO:0016021	fig.468911.3.peg.763
L_hordei_TMW11822_BSQ49_03910	1474	1427	5.60945	5.79631	GNAT family N-acetyltransferase	GO:0006464 GO:0008999 GO:0042254	fig.468911.3.peg.767
L_hordei_TMW11822_BSQ49_03915	1063	1113	6.61029	6.55305	cystathionine beta-lyase	GO:not available	fig.468911.3.peg.768	Amino Acids and Derivatives
L_hordei_TMW11822_BSQ49_03920	654	698	7.17692	7.13433	cystathionine gamma-synthase	GO:not available	fig.468911.3.peg.769	Amino Acids and Derivatives
L_hordei_TMW11822_BSQ49_03935	1015	1011	6.67706	6.70087	pseudouridine synthase	GO:0001522 GO:0009451 GO:0009982	fig.468911.3.peg.772	RNA Metabolism
L_hordei_TMW11822_BSQ49_03940	328	332	7.71693	7.74171	bifunctional pyr operon transcriptional regulator/uracil phosphoribosyltransferase	GO:0004422 GO:0006166	fig.468911.3.peg.773	Nucleosides and Nucleotides
L_hordei_TMW11822_BSQ49_03950	1352	1491	6.05595	5.58377	aspartate carbamoyltransferase	GO:0004070 GO:0009220	fig.468911.3.peg.775	Nucleosides and Nucleotides
L_hordei_TMW11822_BSQ49_03955	1110	1166	6.52615	6.46686	dihydroorotase	GO:0004151 GO:0009220	fig.468911.3.peg.776	Nucleosides and Nucleotides
L_hordei_TMW11822_BSQ49_03960	1018	1001	6.6733	6.7221	carbamoyl phosphate synthase small subunit	GO:0004088 GO:0005951 GO:0009220	fig.468911.3.peg.777	Nucleosides and Nucleotides
L_hordei_TMW11822_BSQ49_03965	1039	991	6.6404	6.73064	carbamoyl phosphate synthase large subunit	GO:0004088 GO:0005951 GO:0009220	fig.468911.3.peg.778	Nucleosides and Nucleotides
L_hordei_TMW11822_BSQ49_03970	789	807	6.98959	7.00265	dihydroorotate dehydrogenase B catalytic subunit	GO:not available	fig.468911.3.peg.779	Nucleosides and Nucleotides
L_hordei_TMW11822_BSQ49_03975	1411	1478	5.8213	5.63612	orotidine 5'-phosphate decarboxylase	GO:0004590 GO:0009220	fig.468911.3.peg.780	Nucleosides and Nucleotides
L_hordei_TMW11822_BSQ49_03980	818	818	6.95869	6.99017	orotate phosphoribosyltransferase	GO:0004588 GO:0009220	fig.468911.3.peg.781	Nucleosides and Nucleotides
L_hordei_TMW11822_BSQ49_03985	562	546	7.29893	7.34538	hypothetical protein	GO:0009058 GO:0016740	fig.468911.3.peg.782
L_hordei_TMW11822_BSQ49_03990	763	729	7.03183	7.09282	hypothetical protein	GO:not available	fig.468911.3.peg.783	Stress Response
L_hordei_TMW11822_BSQ49_03995	1458	1433	5.67385	5.7853	hypothetical protein	GO:not available	fig.468911.3.peg.784
L_hordei_TMW11822_BSQ49_04000	492	467	7.4153	7.47526	beta-1,6-galactofuranosyltransferase	GO:not available	fig.468911.3.peg.785
L_hordei_TMW11822_BSQ49_04005	834	860	6.93329	6.9325	L-Rha 1,3-L-rhamnosyltransferase	GO:not available	fig.468911.3.peg.786	Cell Wall and Capsule
L_hordei_TMW11822_BSQ49_04010	303	295	7.77385	7.83152	glucose-1-phosphate thymidylyltransferase	GO:0008879 GO:0009243 GO:0019305	fig.468911.3.peg.787	Cell Wall and Capsule
L_hordei_TMW11822_BSQ49_04015	679	687	7.14219	7.15331	dTDP-4-dehydrorhamnose 3,5-epimerase	GO:0008830 GO:0009243 GO:0019305	fig.468911.3.peg.788	Cell Wall and Capsule
L_hordei_TMW11822_BSQ49_04020	291	306	7.79912	7.80465	dTDP-glucose 4,6-dehydratase	GO:0008460 GO:0009243 GO:0019305	fig.468911.3.peg.789	Cell Wall and Capsule
L_hordei_TMW11822_BSQ49_04025	269	269	7.85476	7.88661	dTDP-4-dehydrorhamnose reductase	GO:0008831 GO:0009243 GO:0019305	fig.468911.3.peg.790	Cell Wall and Capsule
L_hordei_TMW11822_BSQ49_04035	347	368	7.67712	7.68102	glycosyl transferase	GO:not available	fig.468911.3.peg.792
L_hordei_TMW11822_BSQ49_04040	806	804	6.96949	7.00445	hypothetical protein	GO:not available	fig.468911.3.peg.793
L_hordei_TMW11822_BSQ49_04045	1311	1342	6.13471	6.09105	hypothetical protein	GO:not available
L_hordei_TMW11822_BSQ49_04050	333	319	7.70747	7.77219	formate C-acetyltransferase	GO:0005737 GO:0006113 GO:0008861 GO:0015942	fig.468911.3.peg.796	Carbohydrates
L_hordei_TMW11822_BSQ49_04055	1217	1223	6.3405	6.3599	pyruvate formate-lyase 1-activating enzyme	GO:0018307 GO:0043365	fig.468911.3.peg.797	Carbohydrates
L_hordei_TMW11822_BSQ49_04065	468	487	7.44749	7.43085	PTS N-acetylgalactosamine transporter subunit IIB	GO:0008982 GO:0009401	fig.468911.3.peg.799	Cell Wall and Capsule
L_hordei_TMW11822_BSQ49_04075	604	571	7.25162	7.31421	PTS N-acetylgalactosamine transporter subunit IID	GO:0008982 GO:0009401	fig.468911.3.peg.801
L_hordei_TMW11822_BSQ49_04080	744	701	7.06551	7.13208	multidrug transporter	GO:not available	fig.468911.3.peg.802
L_hordei_TMW11822_BSQ49_04085	1235	1244	6.31409	6.32693	hydrolase	GO:0003938 GO:0009152
L_hordei_TMW11822_BSQ49_04090	1308	989	6.14926	6.73543	LysR family transcriptional regulator	GO:0003700 GO:0006355	fig.468911.3.peg.805
L_hordei_TMW11822_BSQ49_04095	102	103	8.45821	8.49378	manganese-dependent inorganic pyrophosphatase	GO:not available	fig.468911.3.peg.806	Phosphorus Metabolism
L_hordei_TMW11822_BSQ49_04100	1555	1557	5.15039	5.06717	AraC family transcriptional regulator	GO:not available	fig.468911.3.peg.807
L_hordei_TMW11822_BSQ49_04105	1254	1339	6.26528	6.09708	lipase	GO:not available	fig.468911.3.peg.808
L_hordei_TMW11822_BSQ49_04125	1554	1449	5.20527	5.7312	malonate decarboxylase subunit alpha	GO:0006810 GO:0015451	fig.468911.3.peg.812
L_hordei_TMW11822_BSQ49_04135	1440	1556	5.74278	5.09228	biotin-independent malonate decarboxylase subunit beta	GO:not available	fig.468911.3.peg.814
L_hordei_TMW11822_BSQ49_04165	603	703	7.2519	7.12486	6-phospho-beta-glucosidase	GO:not available	fig.468911.3.peg.820	Carbohydrates
L_hordei_TMW11822_BSQ49_04170	1341	1303	6.06919	6.19669	alpha/beta hydrolase	GO:0006112 GO:0016788	fig.468911.3.peg.821
L_hordei_TMW11822_BSQ49_04175	1524	1452	5.4208	5.71441	hypothetical protein	GO:not available	fig.468911.3.peg.822
L_hordei_TMW11822_BSQ49_04180	685	678	7.13485	7.16951	alkaline phosphatase	GO:0006355 GO:0016566	fig.468911.3.peg.823
L_hordei_TMW11822_BSQ49_04185	872	871	6.87952	6.91668	ASCH protein	GO:not available	fig.468911.3.peg.824
L_hordei_TMW11822_BSQ49_04210	1363	1373	6.0115	6.01063	DNA-binding response regulator	GO:0000156 GO:0000160 GO:0003700 GO:0006355 GO:0006796	fig.468911.3.peg.829	Phosphorus Metabolism
L_hordei_TMW11822_BSQ49_04245	958	975	6.75738	6.75965	cadmium-translocating P-type ATPase	GO:0030001 GO:0042625 GO:0046873	fig.468911.3.peg.837	Virulence, Disease and Defense
L_hordei_TMW11822_BSQ49_04250	662	572	7.16955	7.31339	arsenate reductase (thioredoxin)	GO:0030612 GO:0046685	fig.468911.3.peg.838	Virulence, Disease and Defense
L_hordei_TMW11822_BSQ49_04260	192	190	8.05059	8.10049	aromatic amino acid aminotransferase	GO:not available	fig.468911.3.peg.840	Amino Acids and Derivatives
L_hordei_TMW11822_BSQ49_04275	539	525	7.32582	7.38029	glutamate racemase	GO:0008881 GO:0009252	fig.468911.3.peg.843	Cell Wall and Capsule
L_hordei_TMW11822_BSQ49_04340	974	986	6.73456	6.73827	multidrug MFS transporter	GO:not available	fig.468911.3.peg.850	Cell Wall and Capsule
L_hordei_TMW11822_BSQ49_04345	369	386	7.64092	7.6391	glycosyl transferase family 2	GO:not available	fig.468911.3.peg.851	Cell Wall and Capsule
L_hordei_TMW11822_BSQ49_04350	589	625	7.26254	7.23888	hypothetical protein	GO:0009247 GO:0016757	fig.468911.3.peg.852	Cell Wall and Capsule
L_hordei_TMW11822_BSQ49_04355	506	492	7.39181	7.42554	hypothetical protein	GO:0008194 GO:0071793	fig.468911.3.peg.853
L_hordei_TMW11822_BSQ49_04360	942	964	6.78761	6.77407	hypothetical protein	GO:0000271 GO:0016757	fig.468911.3.peg.854
L_hordei_TMW11822_BSQ49_04365	221	221	7.96269	7.99164	hypothetical protein	GO:not available	fig.468911.3.peg.855
L_hordei_TMW11822_BSQ49_04370	149	159	8.19086	8.20412	transcriptional regulator	GO:not available	fig.468911.3.peg.856	Regulation and Cell signaling
L_hordei_TMW11822_BSQ49_04375	233	251	7.93658	7.93338	chain-length determining protein	GO:not available	fig.468911.3.peg.857	Cell Wall and Capsule
L_hordei_TMW11822_BSQ49_04380	170	197	8.13109	8.07753	exopolysaccharide biosynthesis protein	GO:not available	fig.468911.3.peg.858	Cell Wall and Capsule
L_hordei_TMW11822_BSQ49_04385	853	842	6.91412	6.95339	tyrosine protein phosphatase	GO:not available	fig.468911.3.peg.859	Cell Wall and Capsule
L_hordei_TMW11822_BSQ49_04440	652	596	7.17878	7.28366	Firmicu-CTERM sorting domain-containing protein	GO:not available	fig.468911.3.peg.871
L_hordei_TMW11822_BSQ49_04450	1087	1046	6.56669	6.65247	putative glycosyltransferase, exosortase G system-associated	GO:not available	fig.468911.3.peg.873
L_hordei_TMW11822_BSQ49_04455	619	579	7.2238	7.30232	6-pyruvoyl tetrahydropterin synthase	GO:not available	fig.468911.3.peg.874
L_hordei_TMW11822_BSQ49_04460	1405	1451	5.83708	5.71475	hypothetical protein	GO:not available	fig.468911.3.peg.875
L_hordei_TMW11822_BSQ49_04465	1526	1515	5.40859	5.46997	hypothetical protein	GO:0009966 GO:0009975
L_hordei_TMW11822_BSQ49_04470	1528	1440	5.39439	5.77008	hypothetical protein	GO:not available	fig.468911.3.peg.877
L_hordei_TMW11822_BSQ49_04475	1389	1392	5.90896	5.92489	hypothetical protein	GO:0009966 GO:0009975	fig.468911.3.peg.878
L_hordei_TMW11822_BSQ49_04500	1026	1059	6.66099	6.62829	hypothetical protein	GO:not available	fig.468911.3.peg.883	Nucleosides and Nucleotides
L_hordei_TMW11822_BSQ49_04505	1111	1091	6.5257	6.59372	cytosine deaminase	GO:0004151 GO:0009220	fig.468911.3.peg.884	Nucleosides and Nucleotides
L_hordei_TMW11822_BSQ49_04510	811	793	6.96603	7.01692	alcohol dehydrogenase	GO:0004024 GO:0006113 GO:0008270	fig.468911.3.peg.885
L_hordei_TMW11822_BSQ49_04515	785	740	6.99788	7.08026	phosphoglycerate dehydrogenase	GO:0004617 GO:0006564	fig.468911.3.peg.886	Cofactors, Vitamins, Prosthetic Groups, Pigments
L_hordei_TMW11822_BSQ49_04525	822	1288	6.95373	6.22449	heme ABC transporter ATP-binding protein	GO:0005524 GO:0006810 GO:0009898 GO:0042626	fig.468911.3.peg.888	Membrane Transport
L_hordei_TMW11822_BSQ49_04535	900	884	6.84509	6.89435	Rossman fold protein, TIGR00730 family	GO:not available	fig.468911.3.peg.890
L_hordei_TMW11822_BSQ49_04555	793	824	6.98436	6.98491	hydroxymethylglutaryl-CoA synthase	GO:0004421	fig.468911.3.peg.894	Fatty Acids, Lipids, and Isoprenoids
L_hordei_TMW11822_BSQ49_04560	435	445	7.51706	7.52653	exonuclease SbcC	GO:not available	fig.468911.3.peg.895
L_hordei_TMW11822_BSQ49_04565	325	337	7.72959	7.73593	hypothetical protein	GO:not available	fig.468911.3.peg.896
L_hordei_TMW11822_BSQ49_04570	1210	1251	6.35416	6.31311	hypothetical protein	GO:not available	fig.468911.3.peg.897	Nucleosides and Nucleotides
L_hordei_TMW11822_BSQ49_04575	453	476	7.48488	7.45945	exopolyphosphatase	GO:0000287 GO:0004309 GO:0006798	fig.468911.3.peg.898	Phosphorus Metabolism
L_hordei_TMW11822_BSQ49_04580	887	912	6.86376	6.85239	RNA degradosome polyphosphate kinase	GO:0006799 GO:0008976 GO:0009358	fig.468911.3.peg.899	Nucleosides and Nucleotides
L_hordei_TMW11822_BSQ49_04585	1148	1153	6.46625	6.49672	exopolyphosphatase	GO:0000287 GO:0004309 GO:0006798	fig.468911.3.peg.900	Phosphorus Metabolism
L_hordei_TMW11822_BSQ49_04590	78	77	8.67458	8.68942	D-alanine--D-alanine ligase A	GO:0008716 GO:0009252	fig.468911.3.peg.901	Cell Wall and Capsule
L_hordei_TMW11822_BSQ49_04595	885	850	6.86592	6.94168	DNA-3-methyladenine glycosylase	GO:0006281 GO:0008725	fig.468911.3.peg.902	DNA Metabolism
L_hordei_TMW11822_BSQ49_04600	103	109	8.45158	8.44205	universal stress protein UspA	GO:0003735 GO:0006412 GO:0022627	fig.468911.3.peg.903
L_hordei_TMW11822_BSQ49_04615	1128	1165	6.50431	6.4669	recombinase RarA	GO:0003887 GO:0006260 GO:0009360	fig.468911.3.peg.905
L_hordei_TMW11822_BSQ49_04620	47	45	9.02184	9.03732	30S ribosomal protein S4	GO:0000314 GO:0003735 GO:0006412 GO:0022627	fig.468911.3.peg.906	Protein Metabolism
L_hordei_TMW11822_BSQ49_04625	617	617	7.22422	7.24666	histidine kinase	GO:not available	fig.468911.3.peg.907
L_hordei_TMW11822_BSQ49_04630	677	664	7.14836	7.18459	septation ring formation regulator EzrA	GO:0005524 GO:0007059 GO:0030261	fig.468911.3.peg.908	Cell Division and Cell Cycle
L_hordei_TMW11822_BSQ49_04635	540	555	7.32437	7.33152	aminotransferase V	GO:not available	fig.468911.3.peg.909	Miscellaneous
L_hordei_TMW11822_BSQ49_04640	390	412	7.60174	7.6008	tRNA 4-thiouridine(8) synthase ThiI	GO:0003824 GO:0006400 GO:0009228	fig.468911.3.peg.910
L_hordei_TMW11822_BSQ49_04645	292	293	7.79883	7.83407	valine--tRNA ligase	GO:0004832 GO:0005737 GO:0006438	fig.468911.3.peg.911	Protein Metabolism
L_hordei_TMW11822_BSQ49_04660	1284	1271	6.20288	6.26252	bifunctional folylpolyglutamate synthase/dihydrofolate synthase	GO:0004326 GO:0005737 GO:0006760 GO:0008841 GO:0046654	fig.468911.3.peg.915	Cofactors, Vitamins, Prosthetic Groups, Pigments
L_hordei_TMW11822_BSQ49_04665	474	606	7.43782	7.26222	HAD family hydrolase	GO:not available	fig.468911.3.peg.916
L_hordei_TMW11822_BSQ49_04675	316	360	7.74654	7.68693	cold-shock protein	GO:0008156 GO:0009409	fig.468911.3.peg.918	Stress Response
L_hordei_TMW11822_BSQ49_04680	98	99	8.48764	8.50538	rod shape-determining protein	GO:0008360	fig.468911.3.peg.919	Cell Division and Cell Cycle
L_hordei_TMW11822_BSQ49_04685	446	460	7.49345	7.4973	rod shape-determining protein MreC	GO:0008360	fig.468911.3.peg.920	Cell Division and Cell Cycle
L_hordei_TMW11822_BSQ49_04695	819	781	6.95539	7.0296	cell division inhibitor	GO:0000918 GO:0004857	fig.468911.3.peg.922	Cell Division and Cell Cycle
L_hordei_TMW11822_BSQ49_04700	363	380	7.64856	7.65411	septum site-determining protein MinD	GO:0000918 GO:0016887	fig.468911.3.peg.923	Cell Division and Cell Cycle
L_hordei_TMW11822_BSQ49_04705	989	1022	6.71486	6.68811	cardiolipin synthase	GO:0008808 GO:0032049	fig.468911.3.peg.924	Fatty Acids, Lipids, and Isoprenoids
L_hordei_TMW11822_BSQ49_04710	1085	1078	6.56851	6.60696	alpha/beta hydrolase	GO:0009234 GO:0070205	fig.468911.3.peg.925
L_hordei_TMW11822_BSQ49_04715	1287	1384	6.19579	5.95239	hypothetical protein	GO:not available	fig.468911.3.peg.926
L_hordei_TMW11822_BSQ49_04720	391	410	7.60165	7.60506	hypothetical protein	GO:not available	fig.468911.3.peg.927
L_hordei_TMW11822_BSQ49_04725	1017	1007	6.67591	6.71072	dipeptidase	GO:not available	fig.468911.3.peg.928
L_hordei_TMW11822_BSQ49_04730	1242	1265	6.30049	6.27152	hypothetical protein	GO:not available	fig.468911.3.peg.929	Amino Acids and Derivatives
L_hordei_TMW11822_BSQ49_04735	135	125	8.25063	8.34253	tautomerase	GO:0006725 GO:0016862	fig.468911.3.peg.930
L_hordei_TMW11822_BSQ49_04740	713	680	7.09632	7.16588	diaminopimelate decarboxylase	GO:0008836 GO:0009089	fig.468911.3.peg.931	Amino Acids and Derivatives
L_hordei_TMW11822_BSQ49_04750	709	645	7.10216	7.20668	HAD family hydrolase	GO:0008152 GO:0016787	fig.468911.3.peg.933
L_hordei_TMW11822_BSQ49_04755	378	369	7.62333	7.67523	S9 family serine peptidase	GO:not available	fig.468911.3.peg.934
L_hordei_TMW11822_BSQ49_04760	123	124	8.31486	8.34777	DNA methyltransferase	GO:0003674 GO:0016226	fig.468911.3.peg.935	Miscellaneous
L_hordei_TMW11822_BSQ49_04765	1268	1314	6.23653	6.15066	hypothetical protein	GO:0000910 GO:0016021
L_hordei_TMW11822_BSQ49_04770	920	922	6.81314	6.84228	RNA methyltransferase	GO:not available	fig.468911.3.peg.937
L_hordei_TMW11822_BSQ49_04775	1198	1181	6.37177	6.42237	type 2 isopentenyl-diphosphate Delta-isomerase	GO:0004452 GO:0008299	fig.468911.3.peg.938	Fatty Acids, Lipids, and Isoprenoids
L_hordei_TMW11822_BSQ49_04780	523	516	7.35853	7.39344	phosphomevalonate kinase	GO:0004631 GO:0016126 GO:0019287	fig.468911.3.peg.939	Fatty Acids, Lipids, and Isoprenoids
L_hordei_TMW11822_BSQ49_04785	605	575	7.25126	7.31069	diphosphomevalonate decarboxylase	GO:0004163 GO:0019287	fig.468911.3.peg.940	Fatty Acids, Lipids, and Isoprenoids
L_hordei_TMW11822_BSQ49_04790	1251	1292	6.27059	6.21561	mevalonate kinase	GO:0004496 GO:0016126 GO:0019287	fig.468911.3.peg.941	Fatty Acids, Lipids, and Isoprenoids
L_hordei_TMW11822_BSQ49_04795	1265	1293	6.23941	6.21558	ATP-dependent helicase	GO:0004527 GO:0008026	fig.468911.3.peg.942	DNA Metabolism
L_hordei_TMW11822_BSQ49_04800	502	510	7.39666	7.39876	hypothetical protein	GO:0004222 GO:0006508 GO:0016887 GO:0051301	fig.468911.3.peg.943
L_hordei_TMW11822_BSQ49_04805	156	158	8.17092	8.20693	aspartate aminotransferase	GO:not available	fig.468911.3.peg.944	Amino Acids and Derivatives
L_hordei_TMW11822_BSQ49_04810	200	202	8.02422	8.05922	asparagine--tRNA ligase	GO:0004816 GO:0006421	fig.468911.3.peg.945	Protein Metabolism
L_hordei_TMW11822_BSQ49_04815	1175	1179	6.42467	6.42382	DNA replication protein DnaD	GO:0006269	fig.468911.3.peg.946	Cell Division and Cell Cycle
L_hordei_TMW11822_BSQ49_04835	396	406	7.59053	7.61189	OxaA precursor	GO:0003674 GO:0031224 GO:0051205	fig.468911.3.peg.950
L_hordei_TMW11822_BSQ49_04840	663	669	7.16831	7.17454	acylphosphatase	GO:0003998 GO:0006464	fig.468911.3.peg.951	Carbohydrates
L_hordei_TMW11822_BSQ49_04845	1052	1009	6.62058	6.70507	RNA methyltransferase	GO:0008173 GO:0009451	fig.468911.3.peg.952	RNA Metabolism
L_hordei_TMW11822_BSQ49_04855	440	425	7.50262	7.57117	transcriptional regulator	GO:0043571	fig.468911.3.peg.954
L_hordei_TMW11822_BSQ49_04860	267	277	7.85603	7.8696	phenylalanine--tRNA ligase subunit alpha	GO:0004826 GO:0006432 GO:0009328	fig.468911.3.peg.955	Protein Metabolism
L_hordei_TMW11822_BSQ49_04865	274	305	7.84776	7.80479	phenylalanine--tRNA ligase subunit beta	GO:0004826 GO:0006432 GO:0009328	fig.468911.3.peg.956	Protein Metabolism
L_hordei_TMW11822_BSQ49_04870	388	393	7.60606	7.62391	ABC transporter substrate-binding protein	GO:not available	fig.468911.3.peg.957	RNA Metabolism
L_hordei_TMW11822_BSQ49_04875	587	590	7.26365	7.29091	uridine kinase	GO:0004849 GO:0005737 GO:0046108	fig.468911.3.peg.958	Nucleosides and Nucleotides
L_hordei_TMW11822_BSQ49_04880	91	88	8.56042	8.59545	transcription elongation factor GreA	GO:0003711 GO:0006354	fig.468911.3.peg.959	RNA Metabolism
L_hordei_TMW11822_BSQ49_04890	934	881	6.79457	6.89947	NADPH-dependent oxidoreductase	GO:0009236 GO:0016722 GO:0032363	fig.468911.3.peg.961
L_hordei_TMW11822_BSQ49_04905	470	459	7.44663	7.50127	hypothetical protein	GO:not available	fig.468911.3.peg.963
L_hordei_TMW11822_BSQ49_04910	805	880	6.97053	6.90156	XRE family transcriptional regulator	GO:0006282 GO:0006355 GO:0008992	fig.468911.3.peg.964
L_hordei_TMW11822_BSQ49_04915	1534	1541	5.37209	5.34029	hypothetical protein	GO:not available	fig.468911.3.peg.965
L_hordei_TMW11822_BSQ49_04920	1369	1118	5.99991	6.53749	hypothetical protein	GO:not available	fig.468911.3.peg.966
L_hordei_TMW11822_BSQ49_04925	1517	1502	5.44843	5.54112	hypothetical protein	GO:not available	fig.468911.3.peg.967
L_hordei_TMW11822_BSQ49_04980	1290	1239	6.18573	6.33414	hypothetical protein	GO:not available	fig.468911.3.peg.978
L_hordei_TMW11822_BSQ49_04990	1314	1429	6.12134	5.79235	hypothetical protein	GO:0001539	fig.468911.3.peg.980
L_hordei_TMW11822_BSQ49_05005	1203	1168	6.36536	6.4583	hypothetical protein	GO:not available	fig.468911.3.peg.984
L_hordei_TMW11822_BSQ49_05015	681	715	7.13866	7.11104	hypothetical protein	GO:not available	fig.468911.3.peg.986
L_hordei_TMW11822_BSQ49_05030	490	477	7.41657	7.45617	hypothetical protein	GO:not available	fig.468911.3.peg.989
L_hordei_TMW11822_BSQ49_05080	1272	1299	6.22779	6.20083	phage capsid protein	GO:0005198 GO:0019012 GO:0019068	fig.468911.3.peg.999	Phages, Prophages, Transposable elements, Plasmids
L_hordei_TMW11822_BSQ49_05105	1357	1345	6.04474	6.08648	hypothetical protein	GO:0005198 GO:0019038 GO:0019068	fig.468911.3.peg.1004	Phages, Prophages, Transposable elements, Plasmids
L_hordei_TMW11822_BSQ49_05210	1402	1446	5.85126	5.74913	GNAT family N-acetyltransferase	GO:not available	fig.468911.3.peg.1025
L_hordei_TMW11822_BSQ49_05215	1180	1210	6.41225	6.37832	hypothetical protein	GO:not available	fig.468911.3.peg.1027
L_hordei_TMW11822_BSQ49_05265	762	762	7.0388	7.0593	glycosyltransferase	GO:0008375 GO:0042710	fig.468911.3.peg.1036
L_hordei_TMW11822_BSQ49_05270	825	823	6.94768	6.9858	nucleoside 2-deoxyribosyltransferase	GO:not available
L_hordei_TMW11822_BSQ49_05310	1348	1368	6.05843	6.02224	GNAT family N-acetyltransferase	GO:not available	fig.468911.3.peg.1046
L_hordei_TMW11822_BSQ49_05315	1302	1300	6.15811	6.19836	hypothetical protein	GO:0004452 GO:0008299	fig.468911.3.peg.1047	Nucleosides and Nucleotides
L_hordei_TMW11822_BSQ49_05320	208	200	7.99969	8.06681	ribose-5-phosphate isomerase	GO:not available	fig.468911.3.peg.1048	Carbohydrates
L_hordei_TMW11822_BSQ49_05330	634	665	7.20682	7.18348	hypothetical protein	GO:not available	fig.468911.3.peg.1050
L_hordei_TMW11822_BSQ49_05335	804	844	6.97205	6.95171	peptidase M42	GO:not available	fig.468911.3.peg.1051	Protein Metabolism
L_hordei_TMW11822_BSQ49_05355	1323	1277	6.09941	6.25118	copper homeostasis protein CutC	GO:0004750 GO:0006098	fig.468911.3.peg.1056
L_hordei_TMW11822_BSQ49_05360	1173	1216	6.42631	6.37201	nucleoside-diphosphate kinase	GO:not available	fig.468911.3.peg.1057	Nucleosides and Nucleotides
L_hordei_TMW11822_BSQ49_05375	1156	1133	6.4505	6.52297	hypothetical protein	GO:not available	fig.468911.3.peg.1060
L_hordei_TMW11822_BSQ49_05380	582	556	7.26613	7.3315	D-amino-acid transaminase	GO:0019480 GO:0047810	fig.468911.3.peg.1061	Carbohydrates
L_hordei_TMW11822_BSQ49_05390	1532	1538	5.37445	5.34817	peptide-binding protein	GO:0015413 GO:0015675 GO:0016151 GO:0030288 GO:0031362 GO:0055052	fig.468911.3.peg.1063	Membrane Transport
L_hordei_TMW11822_BSQ49_05410	1404	1394	5.84156	5.92049	peptide ABC transporter ATP-binding protein	GO:0005524 GO:0009898 GO:0015413 GO:0015675 GO:0043190	fig.468911.3.peg.1067	Membrane Transport
L_hordei_TMW11822_BSQ49_05420	311	333	7.75882	7.74139	dipeptidase	GO:not available	fig.468911.3.peg.1069
L_hordei_TMW11822_BSQ49_05435	1105	1112	6.53805	6.55456	GNAT family N-acetyltransferase	GO:0006464 GO:0008999 GO:0042254	fig.468911.3.peg.1072
L_hordei_TMW11822_BSQ49_05445	189	193	8.06205	8.0897	phosphoketolase	GO:0004802 GO:0005737 GO:0006098	fig.468911.3.peg.1074	Carbohydrates
L_hordei_TMW11822_BSQ49_05460	1312	1172	6.13237	6.44548	GNAT family N-acetyltransferase	GO:not available	fig.468911.3.peg.1078
L_hordei_TMW11822_BSQ49_05465	1366	1355	5.99999	6.05657	ABC transporter ATP-binding protein	GO:0005524 GO:0043190 GO:0043215 GO:0043216	fig.468911.3.peg.1079
L_hordei_TMW11822_BSQ49_05500	1455	1464	5.68667	5.67312	bacteriocin immunity protein	GO:not available	fig.468911.3.peg.1086
L_hordei_TMW11822_BSQ49_05510	1472	1441	5.62152	5.76495	PTS sugar transporter	GO:0008982 GO:0009401 GO:0019191	fig.468911.3.peg.1088	Carbohydrates
L_hordei_TMW11822_BSQ49_05515	1444	1367	5.72261	6.02319	acyltransferase	GO:not available	fig.468911.3.peg.1089
L_hordei_TMW11822_BSQ49_05520	895	909	6.85385	6.8574	phage tail protein	GO:not available	fig.468911.3.peg.1090
L_hordei_TMW11822_BSQ49_05530	1255	1187	6.25809	6.41625	alpha/beta hydrolase	GO:0009234 GO:0070205	fig.468911.3.peg.1092
L_hordei_TMW11822_BSQ49_05535	641	643	7.19381	7.20959	GNAT family N-acetyltransferase	GO:0006464 GO:0008999 GO:0042254	fig.468911.3.peg.1093
L_hordei_TMW11822_BSQ49_05545	1483	1529	5.5919	5.41633	TetR family transcriptional regulator	GO:not available	fig.468911.3.peg.1095
L_hordei_TMW11822_BSQ49_05550	1178	1152	6.41591	6.49799	group-specific protein	GO:not available	fig.468911.3.peg.1096
L_hordei_TMW11822_BSQ49_05575	881	835	6.87266	6.96196	haloacid dehalogenase	GO:0008152 GO:0008967 GO:0009853 GO:0043094	fig.468911.3.peg.1101	DNA Metabolism
L_hordei_TMW11822_BSQ49_05585	1500	1486	5.52062	5.59596	nucleoside-diphosphate sugar epimerase	GO:not available	fig.468911.3.peg.1103
L_hordei_TMW11822_BSQ49_05625	1428	1461	5.77687	5.68739	MerR family transcriptional regulator	GO:not available	fig.468911.3.peg.1112	Virulence, Disease and Defense
L_hordei_TMW11822_BSQ49_05635	1479	1499	5.59688	5.56068	MarR family transcriptional regulator	GO:not available	fig.468911.3.peg.1115
L_hordei_TMW11822_BSQ49_05640	925	933	6.80948	6.82877	GNAT family N-acetyltransferase	GO:0006464 GO:0008999 GO:0042254	fig.468911.3.peg.1116
L_hordei_TMW11822_BSQ49_05670	1182	1200	6.41119	6.3954	hypothetical protein	GO:0006464 GO:0008999 GO:0042254	fig.468911.3.peg.1122
L_hordei_TMW11822_BSQ49_05690	1313	1257	6.13055	6.28513	TetR family transcriptional regulator	GO:not available	fig.468911.3.peg.1128
L_hordei_TMW11822_BSQ49_05695	1108	1115	6.52777	6.54656	hypothetical protein	GO:0003674 GO:0030436	fig.468911.3.peg.1129
L_hordei_TMW11822_BSQ49_05700	1392	1444	5.90147	5.75768	prolyl-tRNA editing protein	GO:0002161 GO:0043039	fig.468911.3.peg.1130
L_hordei_TMW11822_BSQ49_05750	758	722	7.04748	7.1005	phenazine biosynthesis protein PhzF	GO:not available	fig.468911.3.peg.1140
L_hordei_TMW11822_BSQ49_05770	1473	1489	5.61685	5.59124	transketolase	GO:0005737 GO:0008615 GO:0008661 GO:0009228 GO:0009240	fig.468911.3.peg.1144	Carbohydrates
L_hordei_TMW11822_BSQ49_05785	999	947	6.69847	6.80083	hypothetical protein	GO:0003677 GO:0005975 GO:0006355 GO:0016563 GO:0016564	fig.468911.3.peg.1147
L_hordei_TMW11822_BSQ49_05800	1486	1411	5.58795	5.84121	5-methyltetrahydropteroyltriglutamate-- homocysteine S-methyltransferase	GO:0003871 GO:0009086	fig.468911.3.peg.1150	Amino Acids and Derivatives
L_hordei_TMW11822_BSQ49_05815	1050	1055	6.6217	6.63326	hypothetical protein	GO:not available	fig.468911.3.peg.1154
L_hordei_TMW11822_BSQ49_05820	1315	1365	6.1197	6.0258	hypothetical protein	GO:not available	fig.468911.3.peg.1155	Carbohydrates
L_hordei_TMW11822_BSQ49_05825	214	258	7.98492	7.91476	hypothetical protein	GO:not available	fig.468911.3.peg.1156
L_hordei_TMW11822_BSQ49_05835	1550	1546	5.25545	5.26194	hypothetical protein	GO:0003674 GO:0010207 GO:0030096	fig.468911.3.peg.1158
L_hordei_TMW11822_BSQ49_05840	907	889	6.82892	6.89011	glutamine amidotransferase	GO:not available	fig.468911.3.peg.1159
L_hordei_TMW11822_BSQ49_05845	982	959	6.72266	6.77898	daunorubicin resistance protein DrrC	GO:0006289 GO:0009380 GO:0009381	fig.468911.3.peg.1160	DNA Metabolism
L_hordei_TMW11822_BSQ49_05850	1040	1075	6.63928	6.60863	maltose acetyltransferase	GO:not available	fig.468911.3.peg.1161
L_hordei_TMW11822_BSQ49_05860	1273	1350	6.22753	6.07624	hydrolase	GO:0008152 GO:0016787	fig.468911.3.peg.1163
L_hordei_TMW11822_BSQ49_05865	1202	1227	6.36704	6.3535	DJ-1 family protein	GO:not available	fig.468911.3.peg.1164
L_hordei_TMW11822_BSQ49_05870	1246	1268	6.28733	6.26584	amidohydrolase	GO:0006548 GO:0050480	fig.468911.3.peg.1165
L_hordei_TMW11822_BSQ49_05890	520	548	7.36333	7.34393	aminotransferase	GO:not available	fig.468911.3.peg.1168	Amino Acids and Derivatives
L_hordei_TMW11822_BSQ49_05915	543	574	7.31896	7.31162	GTP cyclohydrolase	GO:not available	fig.468911.3.peg.1172
L_hordei_TMW11822_BSQ49_05925	1557	1551	5.09836	5.14354	ClC family H(+)/Cl(-) exchange transporter	GO:not available	fig.468911.3.peg.1174
L_hordei_TMW11822_BSQ49_05945	1196	1142	6.37588	6.51116	ArsR family transcriptional regulator	GO:0043571	fig.468911.3.peg.1178
L_hordei_TMW11822_BSQ49_05955	1327	1313	6.0921	6.15662	transcriptional regulator	GO:not available	fig.468911.3.peg.1180
L_hordei_TMW11822_BSQ49_06015	868	856	6.88589	6.93749	hypothetical protein	GO:not available	fig.468911.3.peg.1191
L_hordei_TMW11822_BSQ49_06020	1556	1537	5.11543	5.34915	hypothetical protein	GO:0000373 GO:0003964	fig.468911.3.peg.1192
L_hordei_TMW11822_BSQ49_06110	1330	1306	6.08671	6.19199	hypothetical protein	GO:not available	fig.468911.3.peg.1210
L_hordei_TMW11822_BSQ49_06155	1374	1505	5.96979	5.53084	esterase	GO:not available	fig.468911.3.peg.1220
L_hordei_TMW11822_BSQ49_06190	981	1130	6.7255	6.52392	metallophosphatase family protein	GO:0016788	fig.468911.3.peg.1226
L_hordei_TMW11822_BSQ49_06195	756	725	7.05303	7.09663	signal peptidase I	GO:0006465 GO:0009004 GO:0009306	fig.468911.3.peg.1227	Protein Metabolism
L_hordei_TMW11822_BSQ49_06205	1267	1119	6.23671	6.53676	xylose isomerase	GO:not available	fig.468911.3.peg.1228
L_hordei_TMW11822_BSQ49_06210	398	396	7.58268	7.61979	fatty acid-binding protein DegV	GO:0005575 GO:0008150 GO:0016740	fig.468911.3.peg.1229
L_hordei_TMW11822_BSQ49_06215	1075	1062	6.58445	6.62683	transcriptional regulator	GO:0043571	fig.468911.3.peg.1230
L_hordei_TMW11822_BSQ49_06220	1138	1125	6.48461	6.52918	hypothetical protein	GO:not available	fig.468911.3.peg.1231	Virulence, Disease and Defense
L_hordei_TMW11822_BSQ49_06250	643	634	7.19152	7.22826	DNA topoisomerase IV subunit A	GO:0003918 GO:0006260 GO:0006265 GO:0009340	fig.468911.3.peg.1238	Virulence, Disease and Defense
L_hordei_TMW11822_BSQ49_06255	665	677	7.1672	7.17059	DNA topoisomerase IV subunit B	GO:0003918 GO:0006260 GO:0006265 GO:0009340	fig.468911.3.peg.1239	Virulence, Disease and Defense
L_hordei_TMW11822_BSQ49_06260	786	937	6.99692	6.82203	acyl-phosphate glycerol 3-phosphate acyltransferase	GO:0005886 GO:0006654 GO:0008374	fig.468911.3.peg.1240	Fatty Acids, Lipids, and Isoprenoids
L_hordei_TMW11822_BSQ49_06265	837	849	6.92955	6.94216	galactose mutarotase	GO:not available	fig.468911.3.peg.1241
L_hordei_TMW11822_BSQ49_06270	252	265	7.89929	7.90069	HslU--HslV peptidase ATPase subunit	GO:0004176 GO:0005524 GO:0006508 GO:0009376
L_hordei_TMW11822_BSQ49_06275	565	554	7.29617	7.33334	HslU--HslV peptidase proteolytic subunit	GO:0004176 GO:0004298 GO:0006508 GO:0009376	fig.468911.3.peg.1244	Protein Metabolism
L_hordei_TMW11822_BSQ49_06285	513	517	7.37476	7.39181	DNA topoisomerase I	GO:0003677 GO:0003917 GO:0005737 GO:0006260 GO:0006265	fig.468911.3.peg.1246	DNA Metabolism
L_hordei_TMW11822_BSQ49_06295	1388	1416	5.9109	5.82579	ribonuclease HII	GO:0004523 GO:0006401	fig.468911.3.peg.1248	RNA Metabolism
L_hordei_TMW11822_BSQ49_06300	598	592	7.25494	7.28795	ribosome biogenesis GTPase YlqF	GO:0003924 GO:0005525 GO:0005737 GO:0042254	fig.468911.3.peg.1249	Protein Metabolism
L_hordei_TMW11822_BSQ49_06305	1535	1528	5.37164	5.41693	signal peptidase I	GO:0006465 GO:0009004 GO:0009306	fig.468911.3.peg.1250	Protein Metabolism
L_hordei_TMW11822_BSQ49_06310	353	370	7.67247	7.67225	peptidase S41	GO:0006508 GO:0019132	fig.468911.3.peg.1251	Miscellaneous
L_hordei_TMW11822_BSQ49_06315	608	580	7.24185	7.30154	hypothetical protein	GO:not available	fig.468911.3.peg.1252
L_hordei_TMW11822_BSQ49_06320	778	771	7.01311	7.0499	hypothetical protein	GO:not available	fig.468911.3.peg.1253
L_hordei_TMW11822_BSQ49_06325	1274	1259	6.22631	6.28333	lipase	GO:not available	fig.468911.3.peg.1254
L_hordei_TMW11822_BSQ49_06330	498	501	7.40131	7.41129	diacylglycerol kinase	GO:not available	fig.468911.3.peg.1255	Cofactors, Vitamins, Prosthetic Groups, Pigments
L_hordei_TMW11822_BSQ49_06335	429	418	7.5322	7.59059	thymidylate synthase	GO:0004799 GO:0009265	fig.468911.3.peg.1256	Cofactors, Vitamins, Prosthetic Groups, Pigments
L_hordei_TMW11822_BSQ49_06340	965	976	6.74784	6.75879	ABC transporter ATP-binding protein	GO:0005524 GO:0005575 GO:0008150	fig.468911.3.peg.1257
L_hordei_TMW11822_BSQ49_06345	1000	1013	6.69819	6.69939	CCA tRNA nucleotidyltransferase	GO:not available	fig.468911.3.peg.1258	RNA Metabolism
L_hordei_TMW11822_BSQ49_06350	297	303	7.78538	7.80725	4-hydroxy-tetrahydrodipicolinate reductase	GO:0008839 GO:0009089	fig.468911.3.peg.1259	Amino Acids and Derivatives
L_hordei_TMW11822_BSQ49_06355	1079	1087	6.57815	6.59645	hypothetical protein	GO:not available	fig.468911.3.peg.1260
L_hordei_TMW11822_BSQ49_06360	640	636	7.19392	7.21864	hypothetical protein	GO:not available	fig.468911.3.peg.1261
L_hordei_TMW11822_BSQ49_06365	7	7	9.63777	9.6612	DNA-binding protein	GO:0003677 GO:0006310 GO:0006355 GO:0006417 GO:0019047	fig.468911.3.peg.1262	DNA Metabolism
L_hordei_TMW11822_BSQ49_06370	501	495	7.39733	7.42151	ribosome biogenesis GTPase Der	GO:0003924 GO:0005525 GO:0005737 GO:0042254 GO:0043022	fig.468911.3.peg.1263	Protein Metabolism
L_hordei_TMW11822_BSQ49_06375	60	59	8.9182	8.93193	30S ribosomal protein S1	GO:0000314 GO:0003735 GO:0006412 GO:0022627	fig.468911.3.peg.1264	Protein Metabolism
L_hordei_TMW11822_BSQ49_06380	358	381	7.66572	7.65185	cytidylate kinase	GO:0004127 GO:0015949	fig.468911.3.peg.1265	Nucleosides and Nucleotides
L_hordei_TMW11822_BSQ49_06385	1003	1375	6.6906	5.99293	peptidoglycan-binding protein	GO:0003674 GO:0030436	fig.468911.3.peg.1266
L_hordei_TMW11822_BSQ49_06405	465	468	7.45416	7.47505	pseudouridine synthase	GO:0001522 GO:0009982	fig.468911.3.peg.1270	RNA Metabolism
L_hordei_TMW11822_BSQ49_06410	1082	1141	6.57571	6.51218	SMC-Scp complex subunit ScpB	GO:0005515 GO:0007059 GO:0030261	fig.468911.3.peg.1271
L_hordei_TMW11822_BSQ49_06415	1454	1460	5.68856	5.68891	RNA 3-phosphate cyclase	GO:not available	fig.468911.3.peg.1272
L_hordei_TMW11822_BSQ49_06420	556	526	7.30672	7.37948	N-acetyltransferase	GO:0006464 GO:0008999 GO:0042254	fig.468911.3.peg.1273
L_hordei_TMW11822_BSQ49_06425	1533	1524	5.37329	5.44002	site-specific tyrosine recombinase XerD	GO:0006310 GO:0009009	fig.468911.3.peg.1274
L_hordei_TMW11822_BSQ49_06430	1106	1116	6.53254	6.54224	transcriptional repressor	GO:not available	fig.468911.3.peg.1275	Stress Response
L_hordei_TMW11822_BSQ49_06435	504	491	7.39553	7.42563	DNA-binding protein	GO:0000311 GO:0003735 GO:0006412 GO:0022625	fig.468911.3.peg.1276
L_hordei_TMW11822_BSQ49_06445	21	21	9.25965	9.28123	pyruvate kinase	GO:0004743 GO:0005737 GO:0006096	fig.468911.3.peg.1278	Carbohydrates
L_hordei_TMW11822_BSQ49_06450	86	100	8.62673	8.50423	6-phosphofructokinase	GO:0003872 GO:0006096	fig.468911.3.peg.1279	Carbohydrates
L_hordei_TMW11822_BSQ49_06455	1276	1272	6.22493	6.26202	DNA polymerase III subunit alpha	GO:0003887 GO:0006260 GO:0009360	fig.468911.3.peg.1280	Phages, Prophages, Transposable elements, Plasmids
L_hordei_TMW11822_BSQ49_06465	450	453	7.48762	7.51223	ATP-dependent chaperone ClpB	GO:0006457 GO:0042623	fig.468911.3.peg.1282	Protein Metabolism
L_hordei_TMW11822_BSQ49_06470	239	248	7.92282	7.93766	peptidase T	GO:0006508 GO:0045148	fig.468911.3.peg.1283
L_hordei_TMW11822_BSQ49_06475	840	851	6.92723	6.94141	Nif3-like dinuclear metal center hexameric protein	GO:0005737 GO:0008150 GO:0051540	fig.468911.3.peg.1284
L_hordei_TMW11822_BSQ49_06480	773	813	7.01858	6.99365	SAM-dependent methyltransferase	GO:not available	fig.468911.3.peg.1285	RNA Metabolism
L_hordei_TMW11822_BSQ49_06485	1167	1105	6.43102	6.56947	phosphorylase	GO:not available	fig.468911.3.peg.1286	Nucleosides and Nucleotides
L_hordei_TMW11822_BSQ49_06490	312	324	7.75836	7.75819	cystathionine gamma-synthase	GO:not available	fig.468911.3.peg.1287	Amino Acids and Derivatives
L_hordei_TMW11822_BSQ49_06495	449	484	7.49236	7.43446	cysteine synthase	GO:not available	fig.468911.3.peg.1288	Amino Acids and Derivatives
L_hordei_TMW11822_BSQ49_06500	197	206	8.04057	8.04541	RNA polymerase sigma factor RpoD	GO:0006352 GO:0016987	fig.468911.3.peg.1289	RNA Metabolism
L_hordei_TMW11822_BSQ49_06505	809	833	6.9667	6.9663	DNA primase	GO:0003896 GO:0006269	fig.468911.3.peg.1290	Cell Division and Cell Cycle
L_hordei_TMW11822_BSQ49_06510	268	284	7.85558	7.86031	glycine--tRNA ligase subunit beta	GO:0004820 GO:0006426 GO:0009345	fig.468911.3.peg.1291	Protein Metabolism
L_hordei_TMW11822_BSQ49_06515	301	312	7.77468	7.79033	glycine--tRNA ligase subunit alpha	GO:0004820 GO:0006426 GO:0009345	fig.468911.3.peg.1292	Protein Metabolism
L_hordei_TMW11822_BSQ49_06525	531	527	7.34043	7.3794	GTPase Era	GO:0003924 GO:0005525 GO:0019843 GO:0042254 GO:0043022	fig.468911.3.peg.1295	Protein Metabolism
L_hordei_TMW11822_BSQ49_06535	367	329	7.64533	7.74653	rRNA maturation RNase YbeY	GO:0004540 GO:0042254 GO:0046872	fig.468911.3.peg.1297
L_hordei_TMW11822_BSQ49_06540	857	790	6.90746	7.02063	phosphate starvation-inducible protein PhoH	GO:0003678 GO:0006281	fig.468911.3.peg.1298	Phosphorus Metabolism
L_hordei_TMW11822_BSQ49_06545	113	118	8.3741	8.36602	hypothetical protein	GO:0006424 GO:0050567	fig.468911.3.peg.1299	Cell Division and Cell Cycle
L_hordei_TMW11822_BSQ49_06550	57	64	8.94567	8.84958	30S ribosomal protein S21	GO:0000314 GO:0003735 GO:0006412 GO:0022627	fig.468911.3.peg.1300	Protein Metabolism
L_hordei_TMW11822_BSQ49_06555	515	518	7.3694	7.38869	phosphoenolpyruvate synthase regulatory protein	GO:not available	fig.468911.3.peg.1301
L_hordei_TMW11822_BSQ49_06560	538	535	7.32669	7.36226	deoxyribonuclease IV	GO:0003906 GO:0006281	fig.468911.3.peg.1302	DNA Metabolism
L_hordei_TMW11822_BSQ49_06565	1171	1169	6.42684	6.45254	hypothetical protein	GO:not available	fig.468911.3.peg.1303
L_hordei_TMW11822_BSQ49_06570	510	503	7.3787	7.40588	peptide-methionine (S)-S-oxide reductase	GO:0000317 GO:0006979 GO:0008113 GO:0030091	fig.468911.3.peg.1304	Protein Metabolism
L_hordei_TMW11822_BSQ49_06575	132	130	8.28149	8.32773	aspartate--tRNA ligase	GO:0004815 GO:0005737 GO:0006422	fig.468911.3.peg.1305	Protein Metabolism
L_hordei_TMW11822_BSQ49_06580	171	171	8.12656	8.16261	histidine--tRNA ligase	GO:0004821 GO:0005737 GO:0006427	fig.468911.3.peg.1306	Protein Metabolism
L_hordei_TMW11822_BSQ49_06585	1084	1015	6.56915	6.69763	N-acetylmuramoyl-L-alanine amidase	GO:0008745 GO:0030436	fig.468911.3.peg.1307	Cell Wall and Capsule
L_hordei_TMW11822_BSQ49_06595	1073	1074	6.59845	6.6095	esterase	GO:0018738 GO:0046292	fig.468911.3.peg.1309
L_hordei_TMW11822_BSQ49_06600	1065	1034	6.60608	6.66729	D-tyrosyl-tRNA(Tyr) deacylase	GO:0004045 GO:0008152	fig.468911.3.peg.1310
L_hordei_TMW11822_BSQ49_06605	835	834	6.93255	6.96489	GTP pyrophosphokinase	GO:0003824 GO:0015968 GO:0015969	fig.468911.3.peg.1311	Regulation and Cell signaling
L_hordei_TMW11822_BSQ49_06615	1153	1171	6.45335	6.45022	16S rRNA (uracil(1498)-N(3))-methyltransferase	GO:0016436 GO:0031167	fig.468911.3.peg.1313	RNA Metabolism
L_hordei_TMW11822_BSQ49_06620	768	780	7.02175	7.03007	ribosomal protein L11 methyltransferase	GO:0006464 GO:0008757	fig.468911.3.peg.1314	Protein Metabolism
L_hordei_TMW11822_BSQ49_06625	972	883	6.74074	6.89603	hypothetical protein	GO:not available	fig.468911.3.peg.1315
L_hordei_TMW11822_BSQ49_06635	480	482	7.42866	7.43994	nucleoside hydrolase	GO:0008415	fig.468911.3.peg.1317	RNA Metabolism
L_hordei_TMW11822_BSQ49_06640	1291	1326	6.18548	6.13056	hypothetical protein	GO:not available
L_hordei_TMW11822_BSQ49_06645	737	745	7.07283	7.07752	elongation factor 4	GO:0005525	fig.468911.3.peg.1319	Protein Metabolism
L_hordei_TMW11822_BSQ49_06650	354	348	7.67067	7.7089	molecular chaperone DnaJ	GO:0005515 GO:0006457 GO:0009408	fig.468911.3.peg.1320	Protein Metabolism
L_hordei_TMW11822_BSQ49_06655	61	61	8.90872	8.92139	molecular chaperone DnaK	GO:0005524 GO:0006457 GO:0006950 GO:0016887 GO:0051082	fig.468911.3.peg.1321	Protein Metabolism
L_hordei_TMW11822_BSQ49_06660	100	105	8.46253	8.46661	nucleotide exchange factor GrpE	GO:0005515 GO:0009405	fig.468911.3.peg.1322	Protein Metabolism
L_hordei_TMW11822_BSQ49_06665	888	888	6.86128	6.89116	heat-inducible transcriptional repressor HrcA	GO:0005737 GO:0009408 GO:0016566	fig.468911.3.peg.1323	Protein Metabolism
L_hordei_TMW11822_BSQ49_06670	882	893	6.87149	6.88314	riboflavin biosynthesis protein RibF	GO:0003919 GO:0005737 GO:0006747 GO:0008531 GO:0009231 GO:0009398	fig.468911.3.peg.1324	Cofactors, Vitamins, Prosthetic Groups, Pigments
L_hordei_TMW11822_BSQ49_06675	797	808	6.98229	7.0019	tRNA pseudouridine(55) synthase TruB	GO:0004730 GO:0006400 GO:0016870	fig.468911.3.peg.1325	Cofactors, Vitamins, Prosthetic Groups, Pigments
L_hordei_TMW11822_BSQ49_06680	143	157	8.22814	8.20787	ribosome-binding factor A	GO:0006396 GO:0019843	fig.468911.3.peg.1326	Protein Metabolism
L_hordei_TMW11822_BSQ49_06685	225	220	7.95638	7.99354	translation initiation factor IF-2	GO:0003743 GO:0005737 GO:0006413	fig.468911.3.peg.1327	Protein Metabolism
L_hordei_TMW11822_BSQ49_06690	694	685	7.12376	7.15635	hypothetical protein	GO:not available	fig.468911.3.peg.1328	RNA Metabolism
L_hordei_TMW11822_BSQ49_06695	249	240	7.90271	7.94777	DNA-binding protein	GO:not available	fig.468911.3.peg.1329	RNA Metabolism
L_hordei_TMW11822_BSQ49_06700	173	177	8.11899	8.13382	transcription termination/antitermination protein NusA	GO:0003715 GO:0006353	fig.468911.3.peg.1330	RNA Metabolism
L_hordei_TMW11822_BSQ49_06705	466	658	7.45217	7.18891	ribosome maturation factor RimP	GO:not available	fig.468911.3.peg.1331	RNA Metabolism
L_hordei_TMW11822_BSQ49_06710	1334	1305	6.07809	6.19505	PolC-type DNA polymerase III	GO:not available
L_hordei_TMW11822_BSQ49_06715	218	227	7.97294	7.98086	proline--tRNA ligase	GO:0004827 GO:0005737 GO:0006433	fig.468911.3.peg.1335	Protein Metabolism
L_hordei_TMW11822_BSQ49_06720	682	657	7.13815	7.19118	RIP metalloprotease RseP	GO:0004222 GO:0006508	fig.468911.3.peg.1336
L_hordei_TMW11822_BSQ49_06730	916	931	6.81668	6.8305	isoprenyl transferase	GO:0005737 GO:0008834 GO:0009252	fig.468911.3.peg.1338	Fatty Acids, Lipids, and Isoprenoids
L_hordei_TMW11822_BSQ49_06735	118	123	8.34032	8.34983	ribosome recycling factor	GO:0005737 GO:0006412 GO:0008135	fig.468911.3.peg.1339	Protein Metabolism
L_hordei_TMW11822_BSQ49_06740	119	127	8.34015	8.33659	UMP kinase	GO:0015949 GO:0033862	fig.468911.3.peg.1340
L_hordei_TMW11822_BSQ49_06745	48	47	9.02069	9.02825	translation elongation factor Ts	GO:0003746 GO:0006414	fig.468911.3.peg.1341	Protein Metabolism
L_hordei_TMW11822_BSQ49_06750	42	42	9.0576	9.07648	30S ribosomal protein S2	GO:0000314 GO:0003735 GO:0006412 GO:0022627	fig.468911.3.peg.1342	Protein Metabolism
L_hordei_TMW11822_BSQ49_06755	74	74	8.68937	8.70182	lactate dehydrogenase	GO:0004617 GO:0006564	fig.468911.3.peg.1343	Carbohydrates
L_hordei_TMW11822_BSQ49_06765	1271	1291	6.2305	6.22158	SAM-dependent methyltransferase	GO:0006412 GO:0008757 GO:0018364	fig.468911.3.peg.1345	RNA Metabolism
L_hordei_TMW11822_BSQ49_06770	555	568	7.30687	7.31636	1-acyl-sn-glycerol-3-phosphate acyltransferase	GO:not available	fig.468911.3.peg.1346	Fatty Acids, Lipids, and Isoprenoids
L_hordei_TMW11822_BSQ49_06775	175	179	8.10803	8.12081	hypothetical protein	GO:not available	fig.468911.3.peg.1347
L_hordei_TMW11822_BSQ49_06780	447	472	7.49306	7.46568	DUF896 family protein	GO:not available	fig.468911.3.peg.1348
L_hordei_TMW11822_BSQ49_06785	1383	1397	5.94042	5.89551	repressor LexA	GO:0006282 GO:0006355 GO:0008992	fig.468911.3.peg.1349	DNA Metabolism
L_hordei_TMW11822_BSQ49_06790	923	935	6.81046	6.82488	glycosyl transferase family 2	GO:0008375 GO:0042710	fig.468911.3.peg.1350
L_hordei_TMW11822_BSQ49_06795	621	628	7.22122	7.23515	glycosyl transferase family 2	GO:0008375 GO:0042710	fig.468911.3.peg.1351	Cell Wall and Capsule
L_hordei_TMW11822_BSQ49_06800	1160	1160	6.44273	6.47843	DNA repair protein RecN	GO:0005524 GO:0005737 GO:0006281 GO:0006310	fig.468911.3.peg.1352	DNA Metabolism
L_hordei_TMW11822_BSQ49_06805	735	738	7.07576	7.08312	ArgR family transcriptional regulator	GO:0006525 GO:0016564	fig.468911.3.peg.1353	Amino Acids and Derivatives
L_hordei_TMW11822_BSQ49_06810	796	755	6.98286	7.0678	TlyA family rRNA (cytidine-2'-O)-methyltransferase	GO:not available	fig.468911.3.peg.1354	RNA Metabolism
L_hordei_TMW11822_BSQ49_06815	987	940	6.71604	6.81788	geranyl transferase	GO:0000010 GO:0009234	fig.468911.3.peg.1355	Fatty Acids, Lipids, and Isoprenoids
L_hordei_TMW11822_BSQ49_06820	101	97	8.46071	8.5211	exodeoxyribonuclease VII small subunit	GO:0006308 GO:0008855 GO:0009318	fig.468911.3.peg.1356	DNA Metabolism
L_hordei_TMW11822_BSQ49_06825	1009	1002	6.68703	6.71908	exodeoxyribonuclease VII large subunit	GO:0006308 GO:0008855 GO:0009318	fig.468911.3.peg.1357	DNA Metabolism
L_hordei_TMW11822_BSQ49_06830	740	770	7.07089	7.05187	bifunctional methylenetetrahydrofolate dehydrogenase/methenyltetrahydrofolate cyclohydrolase	GO:0019354 GO:0043115 GO:0051266	fig.468911.3.peg.1358	Cofactors, Vitamins, Prosthetic Groups, Pigments
L_hordei_TMW11822_BSQ49_06835	337	345	7.69902	7.71544	N utilization substance protein B	GO:0006355 GO:0030401	fig.468911.3.peg.1359	RNA Metabolism
L_hordei_TMW11822_BSQ49_06840	186	187	8.08155	8.10224	alkaline-shock protein	GO:not available	fig.468911.3.peg.1360
L_hordei_TMW11822_BSQ49_06845	397	364	7.5877	7.68377	elongation factor P	GO:0003746 GO:0005737 GO:0006414	fig.468911.3.peg.1361	Protein Metabolism
L_hordei_TMW11822_BSQ49_06850	660	618	7.17084	7.24642	Xaa-Pro dipeptidase	GO:0004239 GO:0006464	fig.468911.3.peg.1362	Protein Metabolism
L_hordei_TMW11822_BSQ49_06855	67	65	8.85106	8.83992	50S ribosomal protein L27	GO:0000315 GO:0003735 GO:0006412 GO:0022625	fig.468911.3.peg.1363	Protein Metabolism
L_hordei_TMW11822_BSQ49_06860	631	627	7.21084	7.2352	hypothetical protein	GO:not available	fig.468911.3.peg.1364
L_hordei_TMW11822_BSQ49_06865	89	93	8.5873	8.56838	50S ribosomal protein L21	GO:0000311 GO:0003735 GO:0006412 GO:0022625	fig.468911.3.peg.1365	Protein Metabolism
L_hordei_TMW11822_BSQ49_06875	832	843	6.93728	6.953	hypothetical protein	GO:0003674 GO:0030436	fig.468911.3.peg.1368
L_hordei_TMW11822_BSQ49_06885	1195	1233	6.37704	6.34294	2-keto-4-pentenoate hydratase	GO:0018817	fig.468911.3.peg.1370
L_hordei_TMW11822_BSQ49_06895	784	758	7.00181	7.06414	Na+/H+ antiporter NhaC	GO:0006814 GO:0006818 GO:0015385	fig.468911.3.peg.1372
L_hordei_TMW11822_BSQ49_06920	138	129	8.24301	8.33076	hypothetical protein	GO:not available	fig.468911.3.peg.1378
L_hordei_TMW11822_BSQ49_06940	870	864	6.88487	6.92822	peptide ABC transporter substrate-binding protein	GO:0015413 GO:0015675 GO:0016151 GO:0030288 GO:0031362 GO:0055052	fig.468911.3.peg.1383	Membrane Transport
L_hordei_TMW11822_BSQ49_06945	843	924	6.92439	6.84141	osmotically inducible protein OsmC	GO:not available	fig.468911.3.peg.1384
L_hordei_TMW11822_BSQ49_06965	757	742	7.04885	7.07963	Fe-S cluster assembly protein SufB	GO:0005198 GO:0016226	fig.468911.3.peg.1388	Miscellaneous
L_hordei_TMW11822_BSQ49_06970	1233	1234	6.31564	6.34207	SUF system NifU family Fe-S cluster assembly protein	GO:0005198 GO:0016226	fig.468911.3.peg.1389	Miscellaneous
L_hordei_TMW11822_BSQ49_06975	894	867	6.85386	6.92313	cysteine sulfinate desulfinase	GO:0016226 GO:0031071	fig.468911.3.peg.1390	Miscellaneous
L_hordei_TMW11822_BSQ49_06980	547	561	7.31511	7.32822	Fe-S cluster assembly protein SufD	GO:0005198 GO:0016226	fig.468911.3.peg.1391	Miscellaneous
L_hordei_TMW11822_BSQ49_06985	529	533	7.34526	7.36517	Fe-S cluster assembly ATPase SufC	GO:0005524 GO:0016226	fig.468911.3.peg.1392	Miscellaneous
L_hordei_TMW11822_BSQ49_06990	379	375	7.62298	7.6633	arsenate reductase	GO:not available	fig.468911.3.peg.1393	Virulence, Disease and Defense
L_hordei_TMW11822_BSQ49_06995	971	1031	6.74276	6.67315	rod shape-determining protein RodA	GO:0008360	fig.468911.3.peg.1394	Cell Wall and Capsule
L_hordei_TMW11822_BSQ49_07000	320	276	7.73399	7.87473	hypothetical protein	GO:not available	fig.468911.3.peg.1395
L_hordei_TMW11822_BSQ49_07010	215	218	7.98389	8.00169	rod shape-determining protein	GO:0008360	fig.468911.3.peg.1396	Cell Division and Cell Cycle
L_hordei_TMW11822_BSQ49_07015	521	520	7.36013	7.38796	UDP-N-acetylglucosamine 1-carboxyvinyltransferase	GO:0008760 GO:0009252	fig.468911.3.peg.1397	Cell Wall and Capsule
L_hordei_TMW11822_BSQ49_07025	812	819	6.96598	6.99	F0F1 ATP synthase subunit epsilon	GO:0000275 GO:0015986 GO:0045261 GO:0045262 GO:0046933	fig.468911.3.peg.1398
L_hordei_TMW11822_BSQ49_07030	97	96	8.48908	8.53554	F0F1 ATP synthase subunit beta	GO:0000275 GO:0015986 GO:0045261 GO:0045262 GO:0046933	fig.468911.3.peg.1399
L_hordei_TMW11822_BSQ49_07035	308	294	7.76442	7.83224	F0F1 ATP synthase subunit gamma	GO:0000275 GO:0015986 GO:0045261 GO:0045262 GO:0046933	fig.468911.3.peg.1400
L_hordei_TMW11822_BSQ49_07040	107	104	8.42647	8.47545	F0F1 ATP synthase subunit alpha	GO:0000275 GO:0015986 GO:0045261 GO:0045262 GO:0046933	fig.468911.3.peg.1401
L_hordei_TMW11822_BSQ49_07045	198	195	8.02752	8.08255	F0F1 ATP synthase subunit delta	GO:0000275 GO:0015986 GO:0045261 GO:0045262 GO:0046933	fig.468911.3.peg.1402
L_hordei_TMW11822_BSQ49_07050	133	126	8.26783	8.34246	ATP synthase F0 subunit B	GO:0000276 GO:0015986 GO:0045263 GO:0045264 GO:0046933	fig.468911.3.peg.1403
L_hordei_TMW11822_BSQ49_07055	950	1012	6.76976	6.69965	F0F1 ATP synthase subunit C	GO:0000276 GO:0015986 GO:0045263 GO:0045264 GO:0046933	fig.468911.3.peg.1404
L_hordei_TMW11822_BSQ49_07065	147	148	8.20478	8.24155	uracil phosphoribosyltransferase	GO:0004845 GO:0008655	fig.468911.3.peg.1406	Nucleosides and Nucleotides
L_hordei_TMW11822_BSQ49_07070	765	749	7.02711	7.07288	threonylcarbamoyl-AMP synthase	GO:0006400	fig.468911.3.peg.1407
L_hordei_TMW11822_BSQ49_07075	1396	1412	5.88176	5.83142	protein-(glutamine-N5) methyltransferase, release factor-specific	GO:0006412 GO:0008757 GO:0018364	fig.468911.3.peg.1408	Protein Metabolism
L_hordei_TMW11822_BSQ49_07080	424	452	7.53749	7.5135	peptide chain release factor 1	GO:0003747 GO:0006415	fig.468911.3.peg.1409	Protein Metabolism
L_hordei_TMW11822_BSQ49_07085	1092	1045	6.56047	6.65515	thymidine kinase	GO:0009306 GO:0016887	fig.468911.3.peg.1410	Nucleosides and Nucleotides
L_hordei_TMW11822_BSQ49_07090	651	622	7.17912	7.24202	UDP-N-acetylmuramyl peptide synthase	GO:0008763 GO:0009252	fig.468911.3.peg.1411
L_hordei_TMW11822_BSQ49_07095	732	706	7.07708	7.12029	glutamine amidotransferase	GO:0005737 GO:0009236 GO:0051921	fig.468911.3.peg.1412
L_hordei_TMW11822_BSQ49_07100	137	155	8.24579	8.21781	mannose-6-phosphate isomerase, class I	GO:0004476 GO:0005975	fig.468911.3.peg.1413	Carbohydrates
L_hordei_TMW11822_BSQ49_07105	1211	1357	6.35347	6.05028	serine hydrolase	GO:not available	fig.468911.3.peg.1414	Virulence, Disease and Defense
L_hordei_TMW11822_BSQ49_07110	1475	1448	5.60453	5.73216	histidine phosphatase family protein	GO:0009236 GO:0019175	fig.468911.3.peg.1415	Miscellaneous
L_hordei_TMW11822_BSQ49_07115	1143	1107	6.48001	6.5689	hypothetical protein	GO:not available	fig.468911.3.peg.1416
L_hordei_TMW11822_BSQ49_07140	524	538	7.35241	7.35639	hydrolase	GO:0004452 GO:0008299	fig.468911.3.peg.1421
L_hordei_TMW11822_BSQ49_07145	304	310	7.77161	7.79875	hypothetical protein	GO:not available	fig.468911.3.peg.1422
L_hordei_TMW11822_BSQ49_07160	473	471	7.4394	7.46687	formate--tetrahydrofolate ligase	GO:0005525	fig.468911.3.peg.1425	Cofactors, Vitamins, Prosthetic Groups, Pigments
L_hordei_TMW11822_BSQ49_07165	1158	1140	6.44605	6.51895	pore-forming protein	GO:not available	fig.468911.3.peg.1426
L_hordei_TMW11822_BSQ49_07175	456	462	7.48168	7.49436	RNA methyltransferase	GO:not available	fig.468911.3.peg.1428	Cell Division and Cell Cycle
L_hordei_TMW11822_BSQ49_07185	182	199	8.09013	8.06982	cell division protein GpsB	GO:not available	fig.468911.3.peg.1429	Cell Division and Cell Cycle
L_hordei_TMW11822_BSQ49_07190	738	756	7.07213	7.06736	hypothetical protein	GO:0008272 GO:0015419 GO:0030288 GO:0031362 GO:0043199 GO:0055052	fig.468911.3.peg.1430	Cell Division and Cell Cycle
L_hordei_TMW11822_BSQ49_07195	1306	1249	6.1529	6.31571	Holliday junction resolvase RecU	GO:0006281 GO:0006310	fig.468911.3.peg.1431	Cell Division and Cell Cycle
L_hordei_TMW11822_BSQ49_07200	545	537	7.31665	7.35706	carboxypeptidase	GO:not available	fig.468911.3.peg.1432	Cell Wall and Capsule
L_hordei_TMW11822_BSQ49_07210	1372	1316	5.97983	6.15	DNA-entry nuclease	GO:not available	fig.468911.3.peg.1434	DNA Metabolism
L_hordei_TMW11822_BSQ49_07215	859	866	6.89542	6.9264	glyoxalase	GO:not available	fig.468911.3.peg.1435
L_hordei_TMW11822_BSQ49_07220	890	869	6.8598	6.91806	class A sortase	GO:0004197 GO:0045184 GO:0051605	fig.468911.3.peg.1436	Cell Wall and Capsule
L_hordei_TMW11822_BSQ49_07225	1078	1027	6.57845	6.68035	two-component sensor histidine kinase	GO:0000155 GO:0000160 GO:0006796 GO:0006817	fig.468911.3.peg.1437
L_hordei_TMW11822_BSQ49_07230	205	215	8.00521	8.00932	DNA-binding response regulator	GO:not available	fig.468911.3.peg.1438	Virulence, Disease and Defense
L_hordei_TMW11822_BSQ49_07235	146	152	8.20634	8.22748	phosphogluconate dehydrogenase (NADP(+)-dependent, decarboxylating)	GO:0004616 GO:0005737 GO:0006098	fig.468911.3.peg.1439	Carbohydrates
L_hordei_TMW11822_BSQ49_07240	207	217	7.99997	8.0088	ATP-dependent protease ATP-binding subunit ClpX	GO:0004252 GO:0005524 GO:0006508 GO:0009368 GO:0051082	fig.468911.3.peg.1440	Protein Metabolism
L_hordei_TMW11822_BSQ49_07245	46	49	9.02225	9.00672	trigger factor	GO:0003755 GO:0005854 GO:0051082 GO:0051083	fig.468911.3.peg.1441
L_hordei_TMW11822_BSQ49_07250	10	10	9.47174	9.48838	translation elongation factor Tu	GO:0003746 GO:0006414	fig.468911.3.peg.1442	Virulence, Disease and Defense
L_hordei_TMW11822_BSQ49_07255	973	968	6.73803	6.77144	hypothetical protein	GO:not available	fig.468911.3.peg.1443
L_hordei_TMW11822_BSQ49_07260	373	378	7.63684	7.65984	RNase J family beta-CASP ribonuclease	GO:0006401 GO:0008270	fig.468911.3.peg.1444	RNA Metabolism
L_hordei_TMW11822_BSQ49_07265	162	170	8.15656	8.17266	4-hydroxy-tetrahydrodipicolinate synthase	GO:0008840 GO:0009089	fig.468911.3.peg.1445	Amino Acids and Derivatives
L_hordei_TMW11822_BSQ49_07270	144	150	8.21429	8.236	aspartate-semialdehyde dehydrogenase	GO:0004073 GO:0009086 GO:0009088 GO:0009089 GO:0009097	fig.468911.3.peg.1446	Amino Acids and Derivatives
L_hordei_TMW11822_BSQ49_07275	62	58	8.90419	8.94769	30S ribosomal protein S15	GO:0000314 GO:0003735 GO:0006412 GO:0022627	fig.468911.3.peg.1447	Protein Metabolism
L_hordei_TMW11822_BSQ49_07280	16	17	9.32533	9.32418	30S ribosomal protein S20	GO:0000312 GO:0003735 GO:0006412 GO:0022627	fig.468911.3.peg.1448	Protein Metabolism
L_hordei_TMW11822_BSQ49_07285	1152	1176	6.45407	6.43497	DNA polymerase III subunit delta	GO:0003887 GO:0006260 GO:0009360	fig.468911.3.peg.1449	DNA Metabolism
L_hordei_TMW11822_BSQ49_07295	782	806	7.00362	7.00351	ComE operon protein 2	GO:not available	fig.468911.3.peg.1452
L_hordei_TMW11822_BSQ49_07305	846	797	6.91841	7.01254	hypothetical protein	GO:not available	fig.468911.3.peg.1454
L_hordei_TMW11822_BSQ49_07310	1224	1167	6.33113	6.46097	peptidase	GO:0004252 GO:0006508 GO:0016887 GO:0030436	fig.468911.3.peg.1455	Protein Metabolism
L_hordei_TMW11822_BSQ49_07315	996	945	6.70227	6.80626	pantetheine-phosphate adenylyltransferase	GO:0004595 GO:0015937	fig.468911.3.peg.1456	Cofactors, Vitamins, Prosthetic Groups, Pigments
L_hordei_TMW11822_BSQ49_07320	628	531	7.21352	7.37143	16S rRNA (guanine(966)-N(2))-methyltransferase RsmD	GO:0031167 GO:0052913	fig.468911.3.peg.1457
L_hordei_TMW11822_BSQ49_07330	1541	1487	5.31874	5.59246	hypothetical protein	GO:not available	fig.468911.3.peg.1459
L_hordei_TMW11822_BSQ49_07335	459	437	7.47265	7.5368	pyruvate carboxylase	GO:0004736 GO:0005737 GO:0006094	fig.468911.3.peg.1460
L_hordei_TMW11822_BSQ49_07340	1424	1428	5.788	5.79336	cell division protein	GO:0003674 GO:0009252 GO:0016021 GO:0051301	fig.468911.3.peg.1461	Cell Division and Cell Cycle
L_hordei_TMW11822_BSQ49_07345	1185	1183	6.39836	6.41995	hypothetical protein	GO:not available	fig.468911.3.peg.1462
L_hordei_TMW11822_BSQ49_07350	75	72	8.68895	8.7087	GTP-binding protein TypA	GO:0005525 GO:0006412 GO:0006950	fig.468911.3.peg.1463	Protein Metabolism
L_hordei_TMW11822_BSQ49_07355	1409	1388	5.8291	5.9317	fructose 1,6-bisphosphatase	GO:0000105 GO:0004401	fig.468911.3.peg.1464
L_hordei_TMW11822_BSQ49_07360	1044	1286	6.63145	6.23006	hypothetical protein	GO:not available	fig.468911.3.peg.1465
L_hordei_TMW11822_BSQ49_07365	362	374	7.64874	7.66347	peptide deformylase	GO:0006464 GO:0042586	fig.468911.3.peg.1466	Protein Metabolism
L_hordei_TMW11822_BSQ49_07370	967	987	6.74646	6.73814	hypothetical protein	GO:not available	fig.468911.3.peg.1467
L_hordei_TMW11822_BSQ49_07375	73	69	8.71211	8.77308	hypothetical protein	GO:not available	fig.468911.3.peg.1468
L_hordei_TMW11822_BSQ49_07380	352	361	7.67374	7.68534	ribonuclease J	GO:0006401 GO:0008270	fig.468911.3.peg.1469	RNA Metabolism
L_hordei_TMW11822_BSQ49_07385	1038	1032	6.64071	6.67045	transcriptional regulator	GO:0001727 GO:0005575 GO:0008150	fig.468911.3.peg.1470
L_hordei_TMW11822_BSQ49_07390	1485	1476	5.58822	5.6443	exodeoxyribonuclease V subunit alpha	GO:0004386	fig.468911.3.peg.1471	DNA Metabolism
L_hordei_TMW11822_BSQ49_07395	1051	1079	6.62091	6.60514	hypothetical protein	GO:not available	fig.468911.3.peg.1472
L_hordei_TMW11822_BSQ49_07400	777	765	7.01513	7.05725	histidine phosphatase family protein	GO:0009236 GO:0019175	fig.468911.3.peg.1473	Miscellaneous
L_hordei_TMW11822_BSQ49_07405	403	415	7.5782	7.59678	tRNA 2-thiouridine(34) synthase MnmA	GO:0004808 GO:0005737 GO:0006396	fig.468911.3.peg.1474	RNA Metabolism
L_hordei_TMW11822_BSQ49_07410	258	229	7.8812	7.97565	cysteine desulfurase	GO:not available	fig.468911.3.peg.1475
L_hordei_TMW11822_BSQ49_07415	715	691	7.09419	7.1481	cysteine desulfurase NifS	GO:not available	fig.468911.3.peg.1476	Miscellaneous
L_hordei_TMW11822_BSQ49_07420	324	325	7.7299	7.75706	5'-methylthioadenosine/S-adenosylhomocysteine nucleosidase	GO:0008782 GO:0008930 GO:0019509	fig.468911.3.peg.1477	Nucleosides and Nucleotides
L_hordei_TMW11822_BSQ49_07425	567	696	7.28724	7.1398	hypothetical protein	GO:not available	fig.468911.3.peg.1478
L_hordei_TMW11822_BSQ49_07430	512	515	7.37482	7.39401	ADP-ribose pyrophosphatase	GO:0016462	fig.468911.3.peg.1479	Cofactors, Vitamins, Prosthetic Groups, Pigments
L_hordei_TMW11822_BSQ49_07435	586	589	7.26472	7.29324	diaminopimelate epimerase	GO:0008837 GO:0009089	fig.468911.3.peg.1480	Amino Acids and Derivatives
L_hordei_TMW11822_BSQ49_07440	250	262	7.9026	7.91278	isoleucine--tRNA ligase	GO:0004822 GO:0005737 GO:0006428	fig.468911.3.peg.1481	Protein Metabolism
L_hordei_TMW11822_BSQ49_07445	142	147	8.23543	8.25421	cell division protein DivIVA	GO:not available	fig.468911.3.peg.1482	Cell Division and Cell Cycle
L_hordei_TMW11822_BSQ49_07450	1238	1211	6.31128	6.37482	RNA-binding protein	GO:0003674 GO:0015979 GO:0030095 GO:0030096	fig.468911.3.peg.1483
L_hordei_TMW11822_BSQ49_07455	1280	1333	6.21362	6.11422	YggT family protein	GO:not available	fig.468911.3.peg.1484
L_hordei_TMW11822_BSQ49_07460	884	777	6.86868	7.04289	cell division protein SepF	GO:not available	fig.468911.3.peg.1485
L_hordei_TMW11822_BSQ49_07465	116	122	8.35596	8.35399	cell division protein FtsZ	GO:0000910 GO:0003924	fig.468911.3.peg.1486	Cell Division and Cell Cycle
L_hordei_TMW11822_BSQ49_07470	420	433	7.54657	7.54937	cell division protein FtsA	GO:0005515 GO:0005524 GO:0043093	fig.468911.3.peg.1487	Cell Division and Cell Cycle
L_hordei_TMW11822_BSQ49_07475	1243	1254	6.29305	6.2888	cell division protein	GO:not available
L_hordei_TMW11822_BSQ49_07480	422	420	7.54497	7.57949	undecaprenyldiphospho-muramoylpentapeptide beta-N-acetylglucosaminyltransferase	GO:0009252 GO:0050511	fig.468911.3.peg.1489	Cell Wall and Capsule
L_hordei_TMW11822_BSQ49_07485	339	338	7.69465	7.73253	UDP-N-acetylmuramoyl-L-alanine--D-glutamate ligase	GO:0008764 GO:0009252	fig.468911.3.peg.1490	Cell Wall and Capsule
L_hordei_TMW11822_BSQ49_07495	729	692	7.08319	7.14311	UDP-N-acetylmuramoyl-L-alanyl-D-glutamate--2, 6-diaminopimelate ligase	GO:not available	fig.468911.3.peg.1492	Cell Wall and Capsule
L_hordei_TMW11822_BSQ49_07500	1228	1177	6.32442	6.4286	penicillin-binding protein	GO:0008658 GO:0009252 GO:0030436	fig.468911.3.peg.1493	Cell Wall and Capsule
L_hordei_TMW11822_BSQ49_07505	1209	1275	6.3568	6.2526	cell division protein FtsL	GO:0000910 GO:0016021	fig.468911.3.peg.1494	RNA Metabolism
L_hordei_TMW11822_BSQ49_07510	856	878	6.909	6.9055	16S rRNA (cytosine(1402)-N(4))-methyltransferase	GO:0000154 GO:0016434	fig.468911.3.peg.1495	RNA Metabolism
L_hordei_TMW11822_BSQ49_07515	1460	1426	5.665	5.79756	cell division/cell wall cluster transcriptional repressor MraZ	GO:0043565 GO:0051302	fig.468911.3.peg.1496	RNA Metabolism
L_hordei_TMW11822_BSQ49_07525	317	328	7.74594	7.75355	aspartate kinase	GO:0004072 GO:0009089	fig.468911.3.peg.1499	Amino Acids and Derivatives
L_hordei_TMW11822_BSQ49_07535	139	136	8.23927	8.31503	hypothetical protein	GO:0003677 GO:0045449	fig.468911.3.peg.1501
L_hordei_TMW11822_BSQ49_07550	28	31	9.15906	9.16469	50S ribosomal protein L19	GO:0000311 GO:0003735 GO:0006412 GO:0022625	fig.468911.3.peg.1503	Protein Metabolism
L_hordei_TMW11822_BSQ49_07555	746	744	7.06375	7.07818	tRNA (guanosine(37)-N1)-methyltransferase TrmD	GO:0006400 GO:0009019	fig.468911.3.peg.1504	RNA Metabolism
L_hordei_TMW11822_BSQ49_07560	563	513	7.29889	7.39589	ribosome maturation factor RimM	GO:0003723 GO:0006364	fig.468911.3.peg.1505	Protein Metabolism
L_hordei_TMW11822_BSQ49_07565	53	60	8.96894	8.92716	30S ribosomal protein S16	GO:0000314 GO:0003735 GO:0006412 GO:0022627	fig.468911.3.peg.1506	Protein Metabolism
L_hordei_TMW11822_BSQ49_07570	287	286	7.81459	7.85677	signal recognition particle protein	GO:0003924 GO:0005048 GO:0009306 GO:0048501	fig.468911.3.peg.1507	Membrane Transport
L_hordei_TMW11822_BSQ49_07575	936	939	6.79293	6.81894	DNA-binding protein	GO:not available	fig.468911.3.peg.1508	Membrane Transport
L_hordei_TMW11822_BSQ49_07580	408	455	7.57107	7.51078	signal recognition particle-docking protein FtsY	GO:0003924 GO:0005047 GO:0009306	fig.468911.3.peg.1509	Membrane Transport
L_hordei_TMW11822_BSQ49_07585	966	1010	6.74752	6.70446	chromosome segregation protein SMC	GO:0005524 GO:0007059 GO:0030261	fig.468911.3.peg.1510	DNA Metabolism
L_hordei_TMW11822_BSQ49_07590	467	490	7.45192	7.42683	ribonuclease III	GO:0004525 GO:0006396	fig.468911.3.peg.1511	RNA Metabolism
L_hordei_TMW11822_BSQ49_07595	77	76	8.68611	8.69314	acyl carrier protein	GO:0000036 GO:0006633	fig.468911.3.peg.1512	Fatty Acids, Lipids, and Isoprenoids
L_hordei_TMW11822_BSQ49_07600	257	281	7.88507	7.86635	phosphate acyltransferase	GO:0003824 GO:0008610	fig.468911.3.peg.1513	Fatty Acids, Lipids, and Isoprenoids
L_hordei_TMW11822_BSQ49_07605	1216	1281	6.34121	6.24533	ATP-dependent DNA helicase RecG	GO:0004003 GO:0006268 GO:0006281 GO:0006310	fig.468911.3.peg.1514	DNA Metabolism
L_hordei_TMW11822_BSQ49_07610	202	203	8.0173	8.05386	hypothetical protein	GO:not available	fig.468911.3.peg.1515	Fatty Acids, Lipids, and Isoprenoids
L_hordei_TMW11822_BSQ49_07615	126	184	8.30903	8.10727	hypothetical protein	GO:not available	fig.468911.3.peg.1516
L_hordei_TMW11822_BSQ49_07620	121	143	8.3327	8.28041	50S ribosomal protein L28	GO:0000311 GO:0003735 GO:0006412 GO:0022625	fig.468911.3.peg.1517	Protein Metabolism
L_hordei_TMW11822_BSQ49_07625	1019	980	6.67317	6.756	thiamine diphosphokinase	GO:0004788 GO:0006772	fig.468911.3.peg.1518
L_hordei_TMW11822_BSQ49_07630	553	662	7.30874	7.18721	ribulose-phosphate 3-epimerase	GO:0004750 GO:0006098	fig.468911.3.peg.1519	Carbohydrates
L_hordei_TMW11822_BSQ49_07635	527	587	7.3469	7.29459	ribosome small subunit-dependent GTPase A	GO:0005525 GO:0006412 GO:0043022	fig.468911.3.peg.1520	Protein Metabolism
L_hordei_TMW11822_BSQ49_07640	932	817	6.80195	6.99165	serine/threonine protein kinase	GO:not available	fig.468911.3.peg.1521
L_hordei_TMW11822_BSQ49_07645	775	726	7.01719	7.09655	protein phosphatase	GO:not available	fig.468911.3.peg.1522
L_hordei_TMW11822_BSQ49_07650	739	787	7.07133	7.02294	16S rRNA (cytosine(967)-C(5))-methyltransferase	GO:0000154 GO:0016434	fig.468911.3.peg.1523
L_hordei_TMW11822_BSQ49_07655	338	346	7.6962	7.71507	methionyl-tRNA formyltransferase	GO:0004479 GO:0005737 GO:0006431	fig.468911.3.peg.1524	Protein Metabolism
L_hordei_TMW11822_BSQ49_07660	1358	1372	6.03408	6.01204	primosomal protein N'	GO:0003688 GO:0004003 GO:0005658 GO:0006260 GO:0016818	fig.468911.3.peg.1525	DNA Metabolism
L_hordei_TMW11822_BSQ49_07665	962	965	6.75064	6.77372	phosphopantothenoylcysteine decarboxylase	GO:0004632 GO:0004633 GO:0015937 GO:0015939	fig.468911.3.peg.1526	Cofactors, Vitamins, Prosthetic Groups, Pigments
L_hordei_TMW11822_BSQ49_07670	64	53	8.87218	8.95966	DNA-directed RNA polymerase subunit omega	GO:0000345 GO:0003899 GO:0006350	fig.468911.3.peg.1527	RNA Metabolism
L_hordei_TMW11822_BSQ49_07675	508	502	7.38655	7.40834	guanylate kinase	GO:0004385 GO:0015949	fig.468911.3.peg.1528	Nucleosides and Nucleotides
L_hordei_TMW11822_BSQ49_07685	87	91	8.60858	8.58504	type I glutamate--ammonia ligase	GO:0004356 GO:0006542	fig.468911.3.peg.1530	Cell Wall and Capsule
L_hordei_TMW11822_BSQ49_07690	691	695	7.13026	7.14166	MerR family transcriptional regulator	GO:0003700 GO:0006355 GO:0006878 GO:0046688	fig.468911.3.peg.1531
L_hordei_TMW11822_BSQ49_07695	475	496	7.4376	7.41938	aluminum resistance protein	GO:0016226 GO:0031071	fig.468911.3.peg.1532
L_hordei_TMW11822_BSQ49_07700	1088	1088	6.56618	6.59564	tRNA (adenosine(37)-N6)-dimethylallyltransferase MiaA	GO:0005737 GO:0006400 GO:0052381	fig.468911.3.peg.1533	RNA Metabolism
L_hordei_TMW11822_BSQ49_07705	309	185	7.76415	8.1035	DUF3042 domain-containing protein	GO:not available	fig.468911.3.peg.1534
L_hordei_TMW11822_BSQ49_07710	231	241	7.93867	7.94513	sulfurtransferase	GO:not available	fig.468911.3.peg.1535
L_hordei_TMW11822_BSQ49_07715	219	225	7.97234	7.9829	glucokinase	GO:not available	fig.468911.3.peg.1536	Carbohydrates
L_hordei_TMW11822_BSQ49_07720	412	365	7.56618	7.68305	hypothetical protein	GO:not available	fig.468911.3.peg.1537
L_hordei_TMW11822_BSQ49_07730	668	675	7.16051	7.17117	5-formyltetrahydrofolate cyclo-ligase	GO:0006730 GO:0030272	fig.468911.3.peg.1539	Cofactors, Vitamins, Prosthetic Groups, Pigments
L_hordei_TMW11822_BSQ49_07735	5	4	9.76974	9.82538	50S ribosomal protein L33	GO:0000315 GO:0003735 GO:0006412 GO:0022625
L_hordei_TMW11822_BSQ49_07740	615	624	7.22611	7.23977	penicillin-binding protein	GO:0003824 GO:0009252	fig.468911.3.peg.1540	Cell Wall and Capsule
L_hordei_TMW11822_BSQ49_07745	1222	1206	6.33364	6.38107	hypothetical protein	GO:not available	fig.468911.3.peg.1541
L_hordei_TMW11822_BSQ49_07750	960	929	6.75601	6.83232	potassium transporter Trk	GO:0004616 GO:0006098	fig.468911.3.peg.1542	Potassium metabolism
L_hordei_TMW11822_BSQ49_07755	283	278	7.83127	7.86918	adenine phosphoribosyltransferase	GO:0003999 GO:0005737 GO:0006166	fig.468911.3.peg.1543	Nucleosides and Nucleotides
L_hordei_TMW11822_BSQ49_07760	937	913	6.79247	6.8519	single-stranded-DNA-specific exonuclease RecJ	GO:0006310 GO:0008297	fig.468911.3.peg.1544	DNA Metabolism
L_hordei_TMW11822_BSQ49_07765	627	642	7.21388	7.21231	hypothetical protein	GO:not available	fig.468911.3.peg.1545
L_hordei_TMW11822_BSQ49_07770	485	478	7.42226	7.45475	short-chain dehydrogenase	GO:not available	fig.468911.3.peg.1546
L_hordei_TMW11822_BSQ49_07775	780	786	7.00736	7.0248	ribonuclease Z	GO:0016891 GO:0042779	fig.468911.3.peg.1547	RNA Metabolism
L_hordei_TMW11822_BSQ49_07785	1027	1053	6.66094	6.64227	acetyltransferase	GO:not available	fig.468911.3.peg.1549
L_hordei_TMW11822_BSQ49_07790	462	466	7.46773	7.48069	GTPase ObgE	GO:0005525 GO:0042254	fig.468911.3.peg.1550	Protein Metabolism
L_hordei_TMW11822_BSQ49_07800	1421	1442	5.79106	5.76454	excinuclease ABC subunit C	GO:0006289 GO:0009380 GO:0009381	fig.468911.3.peg.1552	DNA Metabolism
L_hordei_TMW11822_BSQ49_07805	957	966	6.75755	6.77271	glutamine ABC transporter ATP-binding protein	GO:0005524 GO:0009898 GO:0033286 GO:0033288 GO:0033308 GO:0051470	fig.468911.3.peg.1553
L_hordei_TMW11822_BSQ49_07810	1032	1035	6.64846	6.66579	ABC transporter permease	GO:0005887 GO:0033286 GO:0033288 GO:0033308 GO:0051470	fig.468911.3.peg.1554
L_hordei_TMW11822_BSQ49_07815	683	660	7.13723	7.18729	carboxypeptidase	GO:not available	fig.468911.3.peg.1556	Cell Wall and Capsule
L_hordei_TMW11822_BSQ49_07820	271	272	7.85122	7.8847	nucleotide pyrophosphohydrolase	GO:not available	fig.468911.3.peg.1557
L_hordei_TMW11822_BSQ49_07825	507	504	7.38748	7.4046	YihA family ribosome biogenesis GTP-binding protein	GO:0003924 GO:0005525 GO:0005737 GO:0042254 GO:0043022	fig.468911.3.peg.1558	Protein Metabolism
L_hordei_TMW11822_BSQ49_07830	63	54	8.88846	8.95662	50S ribosomal protein L32	GO:0000315 GO:0003735 GO:0006412 GO:0022625	fig.468911.3.peg.1559	Protein Metabolism
L_hordei_TMW11822_BSQ49_07835	423	444	7.53859	7.52738	DNA-binding protein	GO:not available	fig.468911.3.peg.1560
L_hordei_TMW11822_BSQ49_07840	1033	1083	6.64774	6.60061	hypothetical protein	GO:not available	fig.468911.3.peg.1562
L_hordei_TMW11822_BSQ49_07845	1025	1054	6.66489	6.63546	SAM-dependent methyltransferase	GO:0015995 GO:0046406	fig.468911.3.peg.1563
L_hordei_TMW11822_BSQ49_07850	209	219	7.99188	7.99487	ribosome silencing factor	GO:0017148 GO:0043022	fig.468911.3.peg.1564
L_hordei_TMW11822_BSQ49_07855	573	584	7.27779	7.29577	HD domain-containing protein	GO:not available	fig.468911.3.peg.1565
L_hordei_TMW11822_BSQ49_07860	1145	1175	6.47078	6.43983	nicotinate-nucleotide adenylyltransferase	GO:0000309 GO:0004515 GO:0005737 GO:0009435	fig.468911.3.peg.1566	Cofactors, Vitamins, Prosthetic Groups, Pigments
L_hordei_TMW11822_BSQ49_07865	381	403	7.61919	7.61503	RNA-binding protein	GO:0003723 GO:0005737 GO:0008150	fig.468911.3.peg.1567
L_hordei_TMW11822_BSQ49_07870	541	557	7.3222	7.33121	ribosome biogenesis GTPase YqeH	GO:0003924 GO:0005525 GO:0005737 GO:0042254	fig.468911.3.peg.1568	Protein Metabolism
L_hordei_TMW11822_BSQ49_07875	730	699	7.08177	7.13334	HAD family hydrolase	GO:not available	fig.468911.3.peg.1569
L_hordei_TMW11822_BSQ49_07880	32	27	9.13938	9.18319	50S ribosomal protein L20	GO:0000315 GO:0003735 GO:0006412 GO:0022625	fig.468911.3.peg.1570	Virulence, Disease and Defense
L_hordei_TMW11822_BSQ49_07885	247	322	7.90641	7.7618	50S ribosomal protein L35	GO:0000315 GO:0003735 GO:0006412 GO:0022625	fig.468911.3.peg.1571	Virulence, Disease and Defense
L_hordei_TMW11822_BSQ49_07890	82	82	8.64545	8.65246	translation initiation factor IF-3	GO:0003743 GO:0006413	fig.468911.3.peg.1572	Virulence, Disease and Defense
L_hordei_TMW11822_BSQ49_07895	185	191	8.08546	8.09434	threonine--tRNA ligase	GO:0004829 GO:0005737 GO:0006435	fig.468911.3.peg.1573	Protein Metabolism
L_hordei_TMW11822_BSQ49_07900	991	1016	6.71228	6.69716	primosomal protein DnaI	GO:0003677 GO:0003688 GO:0005524 GO:0006270 GO:0006275	fig.468911.3.peg.1574	DNA Metabolism
L_hordei_TMW11822_BSQ49_07905	1151	1196	6.45865	6.40003	chromosome replication initiation protein	GO:not available	fig.468911.3.peg.1575
L_hordei_TMW11822_BSQ49_07910	609	612	7.2355	7.25753	transcriptional regulator NrdR	GO:0030528 GO:0045449	fig.468911.3.peg.1576	Nucleosides and Nucleotides
L_hordei_TMW11822_BSQ49_07915	1382	1402	5.94389	5.87647	dephospho-CoA kinase	GO:0004140 GO:0005737 GO:0015937	fig.468911.3.peg.1577	Cofactors, Vitamins, Prosthetic Groups, Pigments
L_hordei_TMW11822_BSQ49_07920	891	910	6.85713	6.85708	DNA-formamidopyrimidine glycosylase	GO:0005737 GO:0006281 GO:0008534	fig.468911.3.peg.1578	DNA Metabolism
L_hordei_TMW11822_BSQ49_07925	661	684	7.16981	7.16107	DNA polymerase I	GO:0003887 GO:0006260	fig.468911.3.peg.1579	DNA Metabolism
L_hordei_TMW11822_BSQ49_07935	927	932	6.80609	6.83021	enoyl-CoA hydratase	GO:not available	fig.468911.3.peg.1581
L_hordei_TMW11822_BSQ49_07940	163	166	8.15628	8.17871	UDP-N-acetylmuramate--L-alanine ligase	GO:0008763 GO:0009252	fig.468911.3.peg.1582	Cell Wall and Capsule
L_hordei_TMW11822_BSQ49_07945	912	962	6.82028	6.77693	cell division protein FtsK	GO:0003674 GO:0009306	fig.468911.3.peg.1583	Cell Division and Cell Cycle
L_hordei_TMW11822_BSQ49_07950	500	530	7.39858	7.3761	tRNA-binding protein	GO:0004826 GO:0006432 GO:0009328	fig.468911.3.peg.1584	Protein Metabolism
L_hordei_TMW11822_BSQ49_07955	180	146	8.09881	8.25954	thiol reductase thioredoxin	GO:0005737 GO:0015036 GO:0055114	fig.468911.3.peg.1585
L_hordei_TMW11822_BSQ49_07960	820	815	6.95529	6.99208	hypothetical protein	GO:not available	fig.468911.3.peg.1586
L_hordei_TMW11822_BSQ49_07965	693	752	7.12757	7.06971	tRNA (guanosine(46)-N7)-methyltransferase TrmB	GO:0006400 GO:0008176	fig.468911.3.peg.1587	RNA Metabolism
L_hordei_TMW11822_BSQ49_07970	1527	1479	5.39695	5.63356	phosphotransferase	GO:0009228 GO:0019165	fig.468911.3.peg.1588
L_hordei_TMW11822_BSQ49_07975	1252	877	6.26695	6.90642	protein EcsB	GO:not available	fig.468911.3.peg.1589	Membrane Transport
L_hordei_TMW11822_BSQ49_07980	1166	1174	6.43202	6.44041	multidrug ABC transporter ATP-binding protein	GO:0005524 GO:0043190 GO:0043215 GO:0043216	fig.468911.3.peg.1590	Membrane Transport
L_hordei_TMW11822_BSQ49_07985	852	754	6.91568	7.06835	HIT family protein	GO:0006012 GO:0017103	fig.468911.3.peg.1591
L_hordei_TMW11822_BSQ49_07990	826	809	6.94725	6.99979	hypothetical protein	GO:not available	fig.468911.3.peg.1592
L_hordei_TMW11822_BSQ49_07995	109	111	8.3927	8.42812	peptidylprolyl isomerase	GO:not available	fig.468911.3.peg.1593	Membrane Transport
L_hordei_TMW11822_BSQ49_08000	550	549	7.31067	7.34275	hypothetical protein	GO:not available	fig.468911.3.peg.1594
L_hordei_TMW11822_BSQ49_08010	1364	1322	6.00904	6.14018	alkaline-shock protein	GO:not available	fig.468911.3.peg.1596
L_hordei_TMW11822_BSQ49_08030	1423	1352	5.7904	6.06711	hypothetical protein	GO:not available	fig.468911.3.peg.1600
L_hordei_TMW11822_BSQ49_08035	266	268	7.85609	7.89103	hypothetical protein	GO:not available	fig.468911.3.peg.1601
L_hordei_TMW11822_BSQ49_08040	346	335	7.68041	7.73875	dipeptidase PepV	GO:0006508 GO:0008237	fig.468911.3.peg.1602
L_hordei_TMW11822_BSQ49_08045	1264	1282	6.23988	6.24067	NAD(P)H-hydrate dehydratase	GO:not available
L_hordei_TMW11822_BSQ49_08060	259	270	7.8752	7.88508	leucine--tRNA ligase	GO:0004823 GO:0005737 GO:0006429	fig.468911.3.peg.1606	Protein Metabolism
L_hordei_TMW11822_BSQ49_08065	187	186	8.08058	8.10288	methionine adenosyltransferase	GO:0004478 GO:0006556	fig.468911.3.peg.1607	Amino Acids and Derivatives
L_hordei_TMW11822_BSQ49_08175	790	779	6.9893	7.04047	general stress protein	GO:0000314 GO:0003735 GO:0006412 GO:0022627	fig.468911.3.peg.1608	Protein Metabolism
L_hordei_TMW11822_BSQ49_08180	152	151	8.1868	8.23586	peptidylprolyl isomerase	GO:0015948	fig.468911.3.peg.1609	RNA Metabolism
[truncated: 490 more rows]

## Sheet: L_hordei_exoproteome_LFQ
Protein IDs	Mol. weight [kDa]	LFQ_glucose_average	LFQ_sucrose_average	Significance	-Log10 Student's T-test p-value	Log2 FC (sucrose - glucose)	NCBI annotation	subcellular localization	GO-number	RAST-ID	SEED Category
[truncated: 271 more rows]

[truncated: 1 more sheets: L_hordei_exoproteome_iBAQ]
