# Supplementary material for: Living the Sweet Life: How Liquorilactobacillus hordei TMW 1.1822 Changes Its Behavior in the Presence of Sucrose in Comparison to Glucose
Source: Foods. 2020 Aug 21;9(9):1150. doi: 10.3390/foods9091150 (PMC7555045; doi:10.3390/foods9091150)
Supplement: Supplementary file 1 [file foods-09-01150-s001.zip › Suppl_table3_16072020.xlsx]

## Sheet: Lysate
Biological processes
Regulation in sucrose	GO ID	GO Term	Terms annotated	Significant terms	p-value
+	GO:0006071	glycerol metabolic process	4	2	0.001
+	GO:000940	phosphoenolpyruvate-dependent sugar phos...	18	3	0.002
+	GO:0006567	threonine catabolic process	1	1	0.015
+	GO:0008615	pyridoxine biosynthetic process	1	1	0.015
+	GO:0009847	spore germination	1	1	0.015
+	GO:0019509	L-methionine salvage from methylthioaden...	2	1	0.03
+	GO:0008643	carbohydrate transport	21	4	0.04
+	GO:0006086	acetyl-CoA biosynthetic process from pyr...	3	1	0.045
+	GO:0009228	thiamine biosynthetic process	3	1	0.045
+	GO:0033223	2-aminoethylphosphonate transport	3	1	0.045
-	GO:0009401	phosphoenolpyruvate-dependent sugar phos...	18	6	0
-	GO:0005991	trehalose metabolic process	2	2	0
-	GO:0015759	beta-glucoside transport	1	1	0.015
-	GO:0006808	regulation of nitrogen utilization	3	1	0.045
Molecular function
Regulation in sucrose	GO ID	GO Term	Terms annotated	Significant terms	p-value
+	GO:0008982	protein-N(PI)-phosphohistidine-sugar pho...	15	3	0.002
+	GO:0004019	adenylosuccinate synthase activity	1	1	0.017
+	GO:0004370	glycerol kinase activity	1	1	0.017
+	GO:0004739	pyruvate dehydrogenase (acetyl-transferr...	1	1	0.017
+	GO:0008661	1-deoxy-D-xylulose-5-phosphate synthase ...	1	1	0.017
+	GO:0008662	1-phosphofructokinase activity	1	1	0.017
+	GO:0008743	L-threonine 3-dehydrogenase activity	1	1	0.017
+	GO:0046522	S-methyl-5-thioribose kinase activity	1	1	0.017
+	GO:0004368	glycerol-3-phosphate dehydrogenase (quin...	2	1	0.034
+	GO:0048030	disaccharide binding	2	1	0.034
-	GO:0008982	protein-N(PI)-phosphohistidine-sugar pho...	15	4	0
-	GO:0008788	alpha,alpha-phosphotrehalase activity	2	2	0
-	GO:0003872	6-phosphofructokinase activity	1	1	0.016
-	GO:0004601	peroxidase activity	1	1	0.016
-	GO:0008965	phosphoenolpyruvate-protein phosphotrans...	1	1	0.016
-	GO:0015573	beta-glucoside transmembrane transporter...	1	1	0.016
-	GO:0004777	succinate-semialdehyde dehydrogenase (NA...	3	1	0.047
Cellular component
Regulation in sucrose	GO ID	GO Term	Terms annotated	Significant terms	p-value
+	GO:0045250	cytosolic pyruvate dehydrogenase complex	1	1	0.014
+	GO:0009331	glycerol-3-phosphate dehydrogenase compl...	2	2	0.028
-	GO:0000228	nuclear chromosome	1	0	1
-	GO:0000275	mitochondrial proton-transporting ATP sy...	4	0	1
-	GO:0000276	mitochondrial proton-transporting ATP sy...	2	0	1
-	GO:0000311	plastid large ribosomal subunit	7	0	1

## Sheet: Exoproteome
Biological processes
Regulation in sucrose	GO ID	GO Term	Terms annotated	Significant terms	p-value
+	GO:0006412	translation	67	52	0.0375
-	GO:0001539	cilium or flagellum-dependent cell motil..	7	6	8.9e-07
-	GO:0030436	asexual sporulation	5	5	2.2e-06
-	GO:0007059	chromosome segregation	2	2	0.0067
-	GO:0030261	chromosome condensation	2	2	0.0067
Molecular function
Regulation in sucrose	GO ID	GO Term	Terms annotated	Significant terms	p-value
+	GO:0003746	translation elongation factor activity	5	5	0.147
-	GO:0005524	ATP binding	2	4	0.0339
Cellular component
Regulation in sucrose	GO ID	GO Term	Terms annotated	Significant terms	p-value
+	GO:0005737	cytoplasm	76	58	0.061
+	GO:0000311	plastid large ribosomal subunit	4	4	0.239
+	GO:0000345	cytosolic DNA-directed RNA polymerase co…	3	3	0.344
+	GO:0030288	outer membrane-bounded periplasmic space	3	3	0.344
+	GO:0031362	anchored component of external side of…	3	3	0.344
+	GO:0022625	cytosolic large ribosomal subunit	21	16	0.357
+	GO:0022627	cytosolic small ribosomal subunit	16	12	0.455
+	GO:0000312	plastid small ribosomal subunit	2	2	0.494
+	GO:0030956	glutamyl-tRNA (Gln) amidotransferase comp…	2	2	0.494
+	GO:0000314	organellar small ribosomal subunit	12	9	0.648
-	GO:0009424	bacterial type flagellar	3	3	0.000368
